# Supplementary material for: Histological, Immunological, and Genetic Analysis of Feline Chronic Gingivostomatitis
Source: Front Vet Sci. 2020 Jun 3;7:310. doi: 10.3389/fvets.2020.00310 (PMC7283503; doi:10.3389/fvets.2020.00310)
Supplement: Supplemental Table 1 — Raw data of the flow cytometry and transcriptome analyzes. [file Table_1.XLSX]

## Sheet: Flow data quantified
	Effector memory (CD8+CD45RO+CD62L-)				Central memory (CD8+CD45RO+CD62L+)
	FCGS Cat	Healthy Cat			FCGS cat	Healthy cat
	79.8	5.19			18.28	88.3
	40.79	6.33			43.47	83.39
	42.15	5.31			50.12	69.04
	8.71	16.61			54.31	84.34
	13.89	11.61			70.4	64.75
	50.99				36.6	78.84
	28.34				63.32
	65.82				32.91
	70.45				25.92
	17.01				76.2
	64.61				32.13
	78.73				9.62
MEAN	46.7742	9.01		MEAN	42.7733	78.11
STDEV	25.556	4.99962		STDEV	20.7191	9.29317
	Activated phenotype (CD4+CD25+CD62L-)				Activated phenotype (CD8+CD25+CD62L-)
	FCGS Cat	Healthy Cat			FCGS Cat	Healthy Cat
	7.31	6.38			4.86	2.42
	5.39	1.25			1.71	3.1
	1.71	1.47			1.57	1.36
	5.82	1.9			1.21	0.51
	2.95	6.98			3.47	1.05
	5.13	4.57			3.74	0.43
	5.25				0.93
	13.07				8.24
	8.64				18.46
	3.1				9.08
	14.29				13.06
	9.1				0.36
MEAN	6.81333	3.75833		MEAN	5.5575	1.47833
STDEV	3.8953	2.56487		STDEV	5.62903	1.07244
	CD4+CD25+FoxP3+				CD8+CD25+FoxP3+
	FCGS Cat	Healthy Cat			FCGS Cat	Healthy Cat
	0.82	3.19			0	0.64
	0.53	2.88			1.68	0
	4.26	7.46			0	1.6
	18.11	0.85			1.82	0.44
	6.66	0			0	0
	3.68	9.39			0	1.32
	2.72				0.2
	0				0
	3.75				0.52
	0.24				1.36
	6.22
MEAN	4.27182	3.96167		MEAN	0.558	0.666667
STDEV	5.14242	3.71074		STDEV	0.758739	0.669169

## Sheet: Transcriptome data cats
RNA-Seq Analysis of Normal and Inflammatory Lesions in a Feline Model: Differentially expressed genes in Lesions vs. Normal, 2X fold-change cut-off												Date:	2016-03-09								RNA-Seq Analysis of Normal and Inflammatory Lesions in a Feline Model: Differentially expressed genes in Lesions vs. Normal, 2X fold-change cut-off
	Original filename:	Cat_OLP_Avg_D_vs_H_2XFC.txt																				Original filename:	Cat_OLP_Avg_D_vs_H_2XFC.txt
	Notes:																					Notes:
	1	Fold changes were calculated using averaged data from the replicates in each group																				1	Fold changes were calculated using averaged data from the replicates in each group
	2	"Raw" data is the FPKM data output from Cufflinks																				2	"Raw" data is the FPKM data output from Cufflinks
# Notes : Fold change >= 2.0																					# Notes : Fold change >= 2.1
#Entity List : Filtered on Expression (1.0 - 41366.191) in the Raw Data																					#Entity List : Filtered on Expression (1.0 - 41366.191) in the Raw Data
#Interpretation : Phenotype (Non-averaged)																					#Interpretation : Phenotype (Non-averaged)
#Experiment : Cat_OLP_RNA-seq_Run2																					#Experiment : Cat_OLP_RNA-seq_Run3
#Fold-Change cut-off : 2.0																					#Fold-Change cut-off : 2.1
#Pairing option : Pairs of conditions																					#Pairing option : Pairs of conditions
#Condition pairs :																					#Condition pairs :
#[Lesion] vs [Healthy]																					#[Lesion] vs [Healthy]
#Minimum number of pairs:1 out of 1 condition pairs.																					#Minimum number of pairs:1 out of 1 condition pairs.
# Technology : Generic.SingleColor.Illumina_FPKM_Status_Single																					# Technology : Generic.SingleColor.Illumina_FPKM_Status_Single
# Owner : gxuser																					# Owner : gxuser
# Created On : Wed Mar 09 22:28:28 PST 2016																					# Created On : Wed Mar 09 22:28:28 PST 2017
Gene_Symbol	FC ([Lesion] vs [Healthy])	Log FC ([Lesion] vs [Healthy])	FC (abs) ([Lesion] vs [Healthy])	Regulation ([Lesion] vs [Healthy])	Healthy cat 1 v4.txt(raw)	Healyht cat 2 v4.txt(raw)	Healthy cat 3 v4.txt(raw)	FCGS cat 1 v4.txt(raw)	FCGS cat 2 v4.txt(raw)	FCGS Cat 3 v4.txt(raw)	Healthy cat 1 v4.txt(normalized)	Healthy cat 2 v4.txt(normalized)	Healthy cat 3 v4.txt(normalized)	FCGS cat 1 v4.txt(normalized)	FCGS cat 2 v4.txt(normalized)	FCGS cat 3 v4.txt(normalized)	Healthy cat 1 v4.txt:FPKM_status_Call	FCGS cat 1 v4.txt:FPKM_status_Call	Healthy cat 2 v4.txt:FPKM_status_Call	FCGS cat 2 v4.txt:FPKM_status_Call	Gene_Symbol	FC ([Lesion] vs [Healthy])	Log FC ([Lesion] vs [Healthy])
MMP1	22.0464	4.46247	22.0464	up	71.4284	16.8557	1	1314.37	108.943	90.0978	-0.167497	-2.25076	-6.32592	4.03423	0.441507	0.167497	P	P	P	P	MMP2	16.1851	16.1851
DES	20.0285	4.32398	20.0285	up	1	2.80695	72.6784	15.1602	469.904	230.075	-5.05284	-3.56383	1.13062	-1.13062	3.82339	2.79313	P	P	P	P	DES	14.7936	14.7936
CSF3R	19.5217	4.28701	19.5217	up	11.338	11.7694	1	291.307	86.8828	39.2246	-0.922234	-0.868359	-4.42533	3.76107	2.01567	0.868359	P	P	P	P	CSF3R	14.4435	14.4435
POU2AF1	19.2555	4.2672	19.2555	up	3.71484	78.0126	7.4	66.8115	437.282	524.067	-4.28053	0.111805	-3.2863	-0.111805	2.59859	2.85978	P	P	P	P	POU2AF2	14.2594	14.2594
FFAR2	18.7183	4.22638	18.7183	up	8.08207	10.4099	1	259.183	80.7231	26.3732	-1.03572	-0.670558	-4.05044	3.96738	2.28447	0.670558	P	P	P	P	FFAR3	13.8876	13.8876
KRT4	18.3794	4.20001	18.3794	up	2089.11	1	1	8.99471	2533.65	569.14	4.86781	-6.16086	-6.16086	-2.99178	5.14614	2.99178	P	P	P	P	KRT5	13.6529	13.6529
IL11	16.7946	4.06992	16.7946	up	4.68458	1.9911	1.21032	174.801	35.2093	8.68901	-0.445636	-1.67999	-2.39817	4.77601	2.46433	0.445636	P	P	P	P	IL11	12.553	12.553
IL6	14.3993	3.84792	14.3993	up	118.261	28.4599	1	1224.26	327.708	25.0458	1.02749	-1.02749	-5.85834	4.39935	2.49792	-1.21185	P	P	P	P	IL6	10.8821	10.8821
GREM1	14.2773	3.83565	14.2773	up	19.9253	21.1893	6.8287	383.654	119.066	183.682	-1.33391	-1.24518	-2.87883	2.93322	1.24518	1.87063	P	P	P	P	GREM2	10.7967	10.7967
CD79A	13.8845	3.7954	13.8845	up	11.0463	86.0531	29.6474	151.297	447.471	1114.2	-3.36871	-0.407042	-1.94436	0.407042	1.97145	3.2876	P	P	P	P	CD79A	10.5214	10.5214
FCRL2	13.4746	3.75217	13.4746	up	1	1.76171	1	8.46308	17.1641	29.6712	-1.94908	-1.1321	-1.94908	1.1321	2.15224	2.94191	P	P	P	P	FCRL3	10.2338	10.2338
TMEM176A	13.3518	3.73897	13.3518	up	1.7618	2.7437	1.08606	20.7853	24.437	24.6017	-2.09976	-1.46068	-2.7977	1.46068	1.69419	1.70388	P	P	P	P	TMEM176A	10.1475	10.1475
MYL3	13.2846	3.73168	13.2846	up	1	1	18.5706	1	235.752	184.677	-2.10747	-2.10747	2.10747	-2.10747	5.77365	5.42139	P	P	P	P	MYL4	10.1003	10.1003
CD79B	13.2515	3.72808	13.2515	up	1	4.85222	3.18207	11.4355	34.3777	91.3931	-2.89705	-0.618401	-1.22708	0.618401	2.20635	3.61697	P	P	P	P	CD79B	10.077	10.077
TNFRSF17	13.136	3.71545	13.136	up	6.69387	89.8257	23.9341	138.912	357.169	657.461	-4.0607	-0.314486	-2.22255	0.314486	1.67692	2.55722	P	P	P	P	TNFRSF18	9.99581	9.99581
BHLHA15	12.9338	3.69308	12.9338	up	1	5.98199	2.02687	7.04701	51.1121	72.8323	-2.69882	-0.118193	-1.67956	0.118193	2.97677	3.48769	P	P	P	P	BHLHA16	9.85358	9.85358
TMIGD1	12.4284	3.63557	12.4284	up	1	8.59364	3.3703	12.768	39.4007	110.527	-3.38887	-0.285596	-1.63599	0.285596	1.91128	3.39939	P	P	P	P	TMIGD2	9.49748	9.49748
LYZ	12.0682	3.59314	12.0682	up	1	1.2042	1	3.92284	52.5466	10.268	-1.11999	-0.851912	-1.11999	0.851912	4.59554	2.2401	P	P	P	P	LYZ	9.24321	9.24321
PYGM	11.8453	3.56624	11.8453	up	2.21293	1.862	95.8309	9.93086	256.488	257.655	-3.80121	-4.05032	1.63525	-1.63525	3.05558	3.06213	P	P	P	P	PYGM	9.08562	9.08562
IL1B	11.7265	3.5517	11.7265	up	4.40606	7.67161	1	217.977	48.4224	5.16397	-0.514516	0.285524	-2.65401	5.11403	2.9436	-0.285524	P	P	P	P	IL1B	9.00156	9.00156
TMEM176B	11.7218	3.55113	11.7218	up	3.09552	4.24637	1.72187	23.4717	42.0041	36.9746	-1.68936	-1.23331	-2.53556	1.23331	2.07292	1.88892	P	P	P	P	TMEM176B	8.99827	8.99827
FGF23	11.584	3.53407	11.584	up	7.42536	1	1	34.7305	41.2182	8.06301	-0.0594287	-2.95189	-2.95189	2.16624	2.41332	0.0594287	P	P	P	P	FGF24	8.90071	8.90071
MB	11.5374	3.52825	11.5374	up	1	1	291.79	1	618.756	724.229	-4.09439	-4.09439	4.09439	-4.09439	5.17883	5.40591	P	P	P	P	MB	8.86769	8.86769
CKM	11.0568	3.46686	11.0568	up	1	1.32662	716.299	1	1233.91	1040.99	-4.94609	-4.53833	4.53833	-4.94609	5.32293	5.07765	P	P	P	P	CKM	8.52682	8.52682
GNG8	10.7451	3.42561	10.7451	up	1	1	1.02114	15.1125	7.60839	11.0176	-1.47889	-1.47889	-1.44871	2.43878	1.44871	1.98285	P	P	P	P	GNG9	8.30526	8.30526
POU2F2	10.7389	3.42478	10.7389	up	1.15928	3.90645	1.01207	12.3457	18.6241	24.6872	-2.58267	-0.830039	-2.77859	0.830039	1.4232	1.82979	P	P	P	P	POU2F3	8.30087	8.30087
BEX5	10.6725	3.41583	10.6725	up	1.24706	2.89393	1	5.76429	17.3013	43.9898	-1.71156	-0.497056	-2.03009	0.497056	2.08272	3.42901	P	P	P	P	BEX6	8.25362	8.25362
THBS1	10.3257	3.36817	10.3257	up	32.7877	6.50976	1.57782	515.37	29.7947	24.1457	0.289744	-2.04273	-4.08741	4.26413	0.151645	-0.151645	P	P	P	P	THBS2	8.00656	8.00656
TGM2	10.294	3.36374	10.294	up	15.9189	23.801	9.94144	206.445	160.927	123.675	-1.76901	-1.18873	-2.44823	1.92793	1.56858	1.18873	P	P	P	P	TGM3	7.98394	7.98394
SIGLEC1	10.1789	3.34751	10.1789	up	1	4.67672	1	5.523	49.4699	18.0521	-2.34547	-0.119978	-2.34547	0.119977	3.283	1.82862	P	P	P	P	SIGLEC2	7.90177	7.90177
DERL3	10.1571	3.34441	10.1571	up	8.28851	22.6655	7.5008	50.0559	129.041	228.597	-2.02283	-0.571521	-2.1669	0.571521	1.93774	2.76272	P	P	P	P	DERL4	7.88618	7.88618
TRAM2	9.88708	3.30554	9.88708	up	6.36984	13.636	1.96844	42.0663	57.0229	68.8904	-1.91071	-0.812622	-3.60492	0.812622	1.2515	1.52426	P	P	P	P	TRAM3	7.69324	7.69324
TNNT3	9.86411	3.30219	9.86411	up	1	1.641	262.401	1	635.955	649.862	-4.3751	-3.66053	3.66053	-4.3751	4.93768	4.96889	P	P	P	P	TNNT4	7.6768	7.6768
CAMK2B	9.82175	3.29598	9.82175	up	1	6.5281	4.22231	9.8465	34.3876	77.1294	-3.00314	-0.296474	-0.925105	0.296474	2.10068	3.26607	P	P	P	P	CAMK2B	7.6465	7.6465
TNNC2	9.78558	3.29066	9.78558	up	1.01148	1.86743	424.732	1.36344	803.103	686.545	-4.79926	-3.91468	3.91468	-4.36848	4.83371	4.60748	P	P	P	P	TNNC3	7.62061	7.62061
MYBPC2	9.73266	3.28283	9.73266	up	1.18717	1.44655	16.5901	2.83997	125.482	73.7046	-2.53154	-2.24645	1.27319	-1.27319	4.19227	3.42462	P	P	P	P	MYBPC3	7.58272	7.58272
IDO1	9.71067	3.27957	9.71067	up	45.4465	166.515	32.9734	684.186	684.492	487.891	-2.64886	-0.775453	-3.11173	1.26328	1.26393	0.775454	P	P	P	P	IDO2	7.56697	7.56697
TNNI1	9.6388	3.26885	9.6388	up	1	1	17.6198	1	141.684	111.365	-2.06956	-2.06956	2.06956	-2.06956	5.07697	4.72959	P	P	P	P	TNNI2	7.51548	7.51548
NCF1	9.62898	3.26738	9.62898	up	1.83481	22.0425	8.16678	25.3634	85.4489	136.06	-3.68782	-0.10123	-1.53368	0.10123	1.85354	2.52465	P	P	P	P	NCF2	7.50845	7.50845
CSF3	9.58625	3.26097	9.58625	up	71.7389	5.87152	1	283.067	80.3041	16.3239	1.06788	-2.54306	-5.0968	3.0482	1.2306	-1.06789	P	P	P	P	CSF4	7.47782	7.47782
SLC11A1	9.57816	3.25975	9.57816	up	1	3.92409	1	26.9604	13.2653	9.64143	-2.6208	-0.648445	-2.6208	2.13197	1.10878	0.648444	P	P	P	P	SLC11A2	7.47202	7.47202
MYL1	9.52625	3.25191	9.52625	up	1	1	221.345	1	419.856	455.759	-3.89508	-3.89508	3.89508	-3.89508	4.81867	4.93705	P	P	P	P	MYL2	7.4348	7.4348
RGS5	9.50849	3.24922	9.50849	up	11.9925	1	1	144.046	8.75697	8.17314	0.503399	-3.08066	-3.08066	4.08972	0.0497706	-0.0497708	P	P	P	P	RGS6	7.42206	7.42206
NAPSA	9.43159	3.2375	9.43159	up	9.62709	14.0187	3.65152	214.451	49.4482	38.99	-1.28006	-0.737876	-2.67866	3.19735	1.08069	0.737876	P	P	P	P	NAPSA	7.3669	7.3669
RHOH	9.27331	3.21308	9.27331	up	3.06717	11.7273	6.09506	28.6795	71.0792	85.7639	-2.57997	-0.645075	-1.58923	0.645074	1.95448	2.22542	P	P	P	P	RHOH	7.25324	7.25324
CD5L	9.23604	3.20727	9.23604	up	1	1	1.00618	3.29599	22.7914	10.553	-0.8648	-0.8648	-0.855912	0.855912	3.64562	2.53478	P	P	P	P	CD5L	7.22645	7.22645
MEF2B	9.13839	3.19194	9.13839	up	1.68953	5.18081	2.64647	12.0537	30.9426	47.3983	-2.22567	-0.609113	-1.57822	0.609113	1.96923	2.58447	P	P	P	P	MEF2B	7.15624	7.15624
HCK	9.1097	3.1874	9.1097	up	4.12511	2.89742	1	40.5969	13.7512	16.1855	-0.868526	-1.37819	-2.91296	2.43034	0.868527	1.10367	P	P	P	P	HCK	7.1356	7.1356
SLAMF7	9.10912	3.18731	9.10912	up	1	6.39567	1.30602	10.5292	28.4113	21.1047	-3.03671	-0.359614	-2.65153	0.359614	1.79168	1.36278	P	P	P	P	SLAMF8	7.13519	7.13519
EAF2	8.98976	3.16828	8.98976	up	1.03413	4.41966	1	5.55228	16.8753	35.4393	-2.26009	-0.164572	-2.30851	0.164572	1.76833	2.83877	P	P	P	P	EAF3	7.04927	7.04927
IRG1	8.70664	3.12212	8.70664	up	1.63078	6.84972	1	22.2097	24.9514	13.304	-2.54935	-0.478872	-3.25492	1.2182	1.38613	0.478871	P	P	P	P	IRG2	6.84513	6.84513
C4BPA	8.64025	3.11107	8.64025	up	6.60782	5.50293	1.40179	49.3004	29.8621	22.3328	-0.878459	-1.14243	-3.11536	2.02089	1.29761	0.878459	P	P	P	P	C4BPA	6.79719	6.79719
CFD	8.55493	3.09676	8.55493	up	51.6073	733.297	347.905	737.267	3273.48	3415.6	-3.83264	-0.00389385	-1.0796	0.00389481	2.15446	2.21578	P	P	P	P	CFD	6.73554	6.73554
WISP2	8.53674	3.09369	8.53674	up	1	5.48773	2.87855	43.5874	13.661	16.5044	-3.1141	-0.657891	-1.58876	2.33174	0.657891	0.930678	P	P	P	P	WISP3	6.72239	6.72239
THBS4	8.51507	3.09002	8.51507	up	8.33829	7.9155	1.28106	58.9341	40.3566	21.9487	-0.698156	-0.773227	-3.40057	2.12312	1.57683	0.698156	P	P	P	P	THBS5	6.70672	6.70672
LTF	8.51123	3.08937	8.51123	up	1	1	1	10.8506	2.11846	26.8227	-0.541508	-0.541508	-0.541508	2.89819	0.541508	4.20387	P	P	P	P	LTF	6.70394	6.70394
PLAC8	8.46019	3.08069	8.46019	up	1.38678	19.934	10.718	21.8851	102.478	79.9975	-3.91278	-0.067359	-0.962554	0.067359	2.29465	1.93736	P	P	P	P	PLAC9	6.66702	6.66702
SOD2	8.35769	3.0631	8.35769	up	130.549	25.7559	3.78313	586.104	115.436	109.76	0.213868	-2.12775	-4.895	2.38043	0.0363703	-0.0363708	P	P	P	P	SOD3	6.59283	6.59283
MS4A1	8.3404	3.06012	8.3404	up	1	1.1953	1	4.97439	11.0914	12.5693	-1.28595	-1.02857	-1.28595	1.02857	2.18542	2.36589	P	P	P	P	MS4A2	6.5803	6.5803
RASD1	8.21889	3.03894	8.21889	up	37.3789	8.6396	3.07535	360.959	66.8296	22.8574	0.354782	-1.75841	-3.24862	3.62632	1.19304	-0.354781	P	P	P	P	RASD2	6.49224	6.49224
OSM	8.06445	3.01158	8.06445	up	5.48843	2.93657	1.66866	78.1614	45.7351	3.94584	0.238031	-0.664231	-1.47967	4.07002	3.29687	-0.23803	P	P	P	P	OSM	6.38016	6.38016
MYLPF	8.051	3.00917	8.051	up	1	4.16314	373.996	1	1042.77	779.201	-5.30228	-3.2446	3.2446	-5.30228	4.72393	4.30358	P	P	P	P	MYLPF	6.37039	6.37039
NPY	7.93921	2.989	7.93921	up	49.8414	2.6646	10.1274	287.491	62.9241	37.2059	0.210907	-4.01445	-2.08817	2.73901	0.547175	-0.210906	P	P	P	P	NPY	6.28914	6.28914
G0S2	7.88597	2.97929	7.88597	up	31.1797	11.1815	11.6757	893.991	78.0618	28.6054	0.06216	-1.41733	-1.35494	4.90374	1.38617	-0.06216	P	P	P	P	G0S3	6.25041	6.25041
TMEM59L	7.85296	2.97324	7.85296	up	4.323	4.89766	1.57345	29.6551	18.9135	28.7644	-1.15469	-0.974626	-2.61279	1.62349	0.974626	1.57949	P	P	P	P	TMEM59L	6.22638	6.22638
DNASE1	7.83855	2.97059	7.83855	up	5.95802	1.14904	1	62.8335	7.29776	7.19057	-0.135637	-2.51004	-2.71047	3.26299	0.156984	0.135636	P	P	P	P	DNASE2	6.21589	6.21589
CHI3L1	7.74977	2.95415	7.74977	up	9.78734	29.831	5.8346	106.92	152.212	48.7195	-1.96167	-0.353843	-2.70795	1.4878	1.99735	0.353844	P	P	P	P	CHI3L2	6.15123	6.15123
PCP4L1	7.74069	2.95246	7.74069	up	11.2232	1.19721	8.95147	115.281	30.3081	15.9663	-0.254273	-3.48301	-0.58056	3.10633	1.17895	0.254273	P	P	P	P	PCP4L2	6.14462	6.14462
ACTN3	7.72931	2.95034	7.72931	up	1	1	12.9806	1	100.016	59.9305	-1.84914	-1.84914	1.84914	-1.84914	4.79494	4.05608	P	P	P	P	ACTN4	6.13632	6.13632
SELL	7.66627	2.93853	7.66627	up	10.0461	13.2676	6.28973	168.081	62.9062	35.7242	-1.11577	-0.714497	-1.79133	2.94868	1.5308	0.714497	P	P	P	P	SELL	6.09036	6.09036
MEFV	7.66532	2.93835	7.66532	up	1.61272	2.15551	1	26.3134	9.7307	6.11475	-1.17067	-0.752132	-1.86016	2.85756	1.42238	0.752132	P	P	P	P	MEFV	6.08966	6.08966
SCRG1	7.61445	2.92874	7.61445	up	1	4.62955	1.9417	60.8362	14.8509	4.3926	-2.17297	0.0378983	-1.21565	3.75388	1.7195	-0.0378985	P	P	P	P	SCRG2	6.05255	6.05255
CXCL8	7.60959	2.92782	7.60959	up	100.582	21.813	3.10337	623.377	186.428	25.8161	0.981015	-1.2241	-4.03738	3.61275	1.87126	-0.981015	P	P	P	P	CXCL9	6.049	6.049
FCAR	7.50115	2.90711	7.50115	up	1.12754	1.52691	1	26.4146	6.54088	4.2058	-1.16832	-0.730883	-1.3415	3.38177	1.36799	0.730883	P	P	P	P	FCAR	5.9698	5.9698
TAGAP	7.46222	2.8996	7.46222	up	4.00745	7.74563	4.51106	48.4818	36.0394	33.3005	-2.00274	-1.05204	-1.83196	1.59394	1.16608	1.05204	P	P	P	P	TAGAP	5.94135	5.94135
KIAA0226L	7.44825	2.8969	7.44825	up	1.25141	1.78913	1.90477	22.5693	7.3033	10.6908	-1.57553	-1.05982	-0.969466	2.59721	0.969466	1.51922	P	P	P	P	KIAA0226L	5.93114	5.93114
CYGB	7.35151	2.87804	7.35151	up	34.1139	13.6368	25.808	389.311	95.0003	128.975	-0.738786	-2.06164	-1.14133	2.77371	0.738787	1.17987	P	P	P	P	CYGB	5.86035	5.86035
MYH2	7.3491	2.87757	7.3491	up	1	1	66.5294	1	140.185	188.371	-3.02796	-3.02796	3.02796	-3.02796	4.10323	4.52947	P	P	P	P	MYH3	5.85859	5.85859
CD300LB	7.33253	2.87431	7.33253	up	1	1	1	20.0493	4.6578	4.22164	-1.0389	-1.0389	-1.0389	3.28658	1.18075	1.0389	P	P	P	P	CD300LB	5.84646	5.84646
PLEK	7.25791	2.85955	7.25791	up	5.84743	11.2329	3.35256	122.817	46.3933	14.7759	-1.13961	-0.197758	-1.94215	3.25295	1.84843	0.197758	P	P	P	P	PLEK	5.79179	5.79179
CYBB	7.24662	2.85731	7.24662	up	3.6704	12.2487	2.45003	31.2554	40.5126	33.1029	-2.41436	-0.675739	-2.9975	0.675738	1.05	0.758591	P	P	P	P	CYBB	5.78352	5.78352
VSIG4	7.18416	2.84482	7.18416	up	1	4.3582	2.11736	13.4327	17.3535	14.6784	-2.9357	-0.811972	-1.85344	0.811973	1.18145	0.939918	P	P	P	P	VSIG5	5.73771	5.73771
CECR1	7.0368	2.81492	7.0368	up	1	3.38545	2.14657	7.69311	10.1675	32.3721	-2.35146	-0.59211	-1.24942	0.59211	0.994436	2.66522	P	P	P	P	CECR2	5.62951	5.62951
TAS1R1	7.03167	2.81387	7.03167	up	1	1.4892	1	4.77992	6.31393	17.1557	-1.41576	-0.841224	-1.41576	0.841224	1.24278	2.68485	P	P	P	P	TAS1R2	5.62574	5.62574
SCIMP	7.02611	2.81273	7.02611	up	1	6.10248	1.23225	7.53963	17.9886	19.231	-2.76194	-0.152549	-2.46065	0.152549	1.40707	1.50342	P	P	P	P	SCIMP	5.62165	5.62165
ZNF114	6.99712	2.80676	6.99712	up	1	3.07287	3.11568	7.01051	12.6042	37.1184	-2.22453	-0.604947	-0.584986	0.584986	1.4313	2.98953	P	P	P	P	ZNF115	5.60033	5.60033
SELP	6.94438	2.79585	6.94438	up	68.2672	14.8614	4.64093	329.376	99.7857	47.9753	0.25445	-1.94517	-3.62426	2.52492	0.802091	-0.25445	P	P	P	P	SELP	5.56154	5.56154
VNN1	6.90814	2.7883	6.90814	up	1.09807	1.86375	1.20073	43.1459	4.24457	4.42358	-1.35694	-0.593705	-1.228	3.93924	0.593705	0.653301	P	P	P	P	VNN2	5.53486	5.53486
RASL11A	6.87327	2.781	6.87327	up	21.4368	7.93452	8.9684	182.088	62.2967	43.6656	-0.513204	-1.94708	-1.77037	2.57327	1.02586	0.513204	P	P	P	P	RASL11A	5.50918	5.50918
PIK3CG	6.82902	2.77168	6.82902	up	1.14647	3.10898	1.45259	9.73851	9.75948	17.3492	-2.26287	-0.82363	-1.92144	0.82363	0.826733	1.65673	P	P	P	P	PIK3CG	5.47657	5.47657
CCL8	6.72291	2.74909	6.72291	up	16.3344	71.4537	11.3793	252.996	230.548	69.1893	-2.10587	0.0232296	-2.62737	1.84726	1.71322	-0.0232296	P	P	P	P	CCL9	5.3983	5.3983
C8orf4	6.70797	2.74588	6.70797	up	84.5279	17.0961	18.9512	445.151	157.546	117.867	-0.23983	-2.54559	-2.39697	2.15697	0.658444	0.239831	P	P	P	P	C8orf5	5.38727	5.38727
CLEC6A	6.69907	2.74396	6.69907	up	1	10.5695	3.54866	12.3366	35.9136	25.4512	-3.51335	-0.111519	-1.68608	0.111519	1.6531	1.15631	P	P	P	P	CLEC6A	5.3807	5.3807
IL18RAP	6.66817	2.73729	6.66817	up	1.42218	2.28247	1	29.1108	7.8568	4.20804	-1.12377	-0.441276	-1.63187	3.23161	1.34207	0.441276	P	P	P	P	IL18RAP	5.35788	5.35788
SLAMF6	6.61133	2.72494	6.61133	up	1	3.66296	1	11.913	10.1715	8.73561	-2.49996	-0.626949	-2.49996	1.07451	0.846501	0.626949	P	P	P	P	SLAMF7	5.31587	5.31587
EGFL6	6.61088	2.72484	6.61088	up	1	1.52098	1	25.7553	4.26697	3.99866	-1.30226	-0.697258	-1.30226	3.38454	0.790953	0.697258	P	P	P	P	EGFL7	5.31553	5.31553
CCR1	6.58957	2.72018	6.58957	up	7.03172	10.3599	6.92125	57.7129	49.9468	50.0487	-1.69375	-1.13469	-1.7166	1.34319	1.13469	1.13763	P	P	P	P	CCR2	5.29978	5.29978
SIRPB2	6.58556	2.71931	6.58556	up	1.03832	1.45535	1	11.6496	7.56165	4.89948	-1.36275	-0.875631	-1.417	2.12521	1.5017	0.875631	P	P	P	P	SIRPB3	5.29681	5.29681
PLAU	6.54645	2.71071	6.54645	up	66.5222	10.2922	6.69069	383.02	80.8965	41.4774	0.340755	-2.35153	-2.97285	2.86627	0.622996	-0.340755	P	P	P	P	PLAU	5.26787	5.26787
MYOZ1	6.54469	2.71033	6.54469	up	1	1	45.2839	1	104.779	121.154	-2.75046	-2.75046	2.75046	-2.75046	3.96074	4.17023	P	P	P	P	MYOZ2	5.26657	5.26657
ATP2A3	6.5042	2.70137	6.5042	up	4.54407	9.07741	7.54372	31.4297	42.0707	64.7523	-1.89418	-0.895888	-1.16289	0.895888	1.31658	1.93869	P	P	P	P	ATP2A4	5.23659	5.23659
TPM2	6.46844	2.69342	6.46844	up	23.0833	18.0082	178.809	148.595	366.622	369.261	-2.81998	-3.17818	0.133517	-0.133517	1.16939	1.17974	P	P	P	P	TPM3	5.2101	5.2101
NFAM1	6.44193	2.68749	6.44193	up	1.5614	2.97664	2.64624	16.2773	18.0668	11.1803	-1.88545	-0.954601	-1.12434	1.4965	1.64698	0.954601	P	P	P	P	NFAM2	5.19045	5.19045
CAV3	6.43438	2.6858	6.43438	up	1	1	20.49	1	90.9031	60.046	-2.17842	-2.17842	2.17842	-2.17842	4.32783	3.72957	P	P	P	P	CAV4	5.18486	5.18486
KIAA1644	6.43133	2.68512	6.43133	up	2.0043	1	1	14.5572	7.15481	5.11904	-0.676387	-1.67949	-1.67949	2.18418	1.15943	0.676387	P	P	P	P	KIAA1645	5.18259	5.18259
CD200	6.376	2.67265	6.376	up	22.2488	5.11456	2.9229	81.3455	33.4538	31.6807	-0.254938	-2.37598	-3.18319	1.6154	0.333505	0.254939	P	P	P	P	CD201	5.14155	5.14155
DUSP26	6.35245	2.66731	6.35245	up	8.38602	1	4.73924	88.1763	13.8029	8.37077	0.00131273	-3.06667	-0.822017	3.39565	0.720226	-0.00131297	P	P	P	P	DUSP27	5.12407	5.12407
IL21R	6.33829	2.66409	6.33829	up	2.04916	17.3359	4.89979	15.5055	59.1514	48.3243	-3.00017	0.0804915	-1.74248	-0.0804911	1.85114	1.55948	P	P	P	P	IL21R	5.11356	5.11356
FN1	6.33323	2.66294	6.33323	up	33.4982	8.99147	7.89507	400.196	35.9464	41.991	-0.0508819	-1.94834	-2.13594	3.52767	0.0508814	0.275115	P	P	P	P	FN2	5.1098	5.1098
ACTN2	6.32731	2.66159	6.32731	up	1	1	28.9075	1	87.1554	84.0184	-2.42669	-2.42669	2.42669	-2.42669	4.01883	3.96595	P	P	P	P	ACTN3	5.10541	5.10541
ABCG1	6.32331	2.66068	6.32331	up	5.83535	11.2122	3.86392	17.7565	50.8879	70.7372	-1.27382	-0.331639	-1.86857	0.331639	1.85061	2.32576	P	P	P	P	ABCG2	5.10244	5.10244
PCSK1N	6.32329	2.66068	6.32329	up	3.77338	18.4228	10.1748	23.106	62.0605	124.71	-2.45095	-0.163388	-1.01988	0.163388	1.5888	2.59563	P	P	P	P	PCSK1N	5.10242	5.10242
CD69	6.32086	2.66012	6.32086	up	5.74854	11.6266	9.01684	63.4218	43.2199	55.5227	-1.9633	-0.947133	-1.31387	1.50042	0.947133	1.30852	P	P	P	P	CD70	5.10061	5.10061
ATP2A1	6.31752	2.65936	6.31752	up	1.16842	2.12538	101.345	1	249.232	254.609	-3.65087	-2.78771	2.78771	-3.87543	4.08592	4.11671	P	P	P	P	ATP2A2	5.09813	5.09813
TIMP1	6.29135	2.65337	6.29135	up	150.85	287.836	108.489	1839.74	813.015	784.247	-1.65516	-0.723031	-2.13073	1.95315	0.775004	0.72303	P	P	P	P	TIMP2	5.07869	5.07869
CYTH4	6.28263	2.65137	6.28263	up	3.8348	15.4129	9.27401	47.2419	50.3412	57.1567	-2.81488	-0.807965	-1.54084	0.807964	0.899637	1.08282	P	P	P	P	CYTH5	5.07221	5.07221
FAM65B	6.27913	2.65057	6.27913	up	3.10291	2.74897	1.34121	41.3434	8.37271	8.18206	-0.699421	-0.874152	-1.90951	3.03654	0.732652	0.699421	P	P	P	P	FAM65B	5.06961	5.06961
CYP24A1	6.27347	2.64926	6.27347	up	1	5.40503	1	1	27.6289	48.3012	-1.21715	1.21715	-1.21715	-1.21715	3.57096	4.37684	P	P	P	P	CYP24A2	5.0654	5.0654
CSF2RA	6.23164	2.63961	6.23164	up	4.98672	10.6714	4.90722	86.6337	38.7825	18.8086	-1.50641	-0.408822	-1.52959	2.61236	1.45284	0.408822	P	P	P	P	CSF2RA	5.0343	5.0343
S1PR4	6.19307	2.63066	6.19307	up	2.11667	3.82217	5.94212	24.5121	18.6927	24.9213	-2.31589	-1.4633	-0.826713	1.21773	0.826713	1.24162	P	P	P	P	S1PR5	5.0056	5.0056
PHKG1	6.16442	2.62396	6.16442	up	1.08246	1	4.57209	6.82537	12.1346	13.9975	-2.36757	-2.48188	-0.289027	0.289027	1.11917	1.32522	P	P	P	P	PHKG2	4.98426	4.98426
GIMAP2	6.14256	2.61884	6.14256	up	2.17732	8.38108	2.83741	22.121	30.0977	18.0241	-2.49694	-0.55236	-2.11492	0.847849	1.29209	0.55236	P	P	P	P	GIMAP3	4.96798	4.96798
SEL1L3	6.13366	2.61675	6.13366	up	4.58809	3.21125	1.47053	22.4414	11.8249	18.8405	-0.682931	-1.19769	-2.32449	1.60727	0.682931	1.35494	P	P	P	P	SEL1L4	4.96136	4.96136
LDB3	6.1205	2.61365	6.1205	up	1	1	5.15752	5.11685	17.008	13.5877	-2.36097	-2.36097	0.00571084	-0.0057106	1.72717	1.40326	P	P	P	P	LDB4	4.95155	4.95155
NNT	6.11327	2.61194	6.11327	up	11.6496	11.0602	3.58422	35.9948	41.3538	70.8818	-0.813754	-0.888657	-2.5143	0.813754	1.01399	1.79138	P	P	P	P	NNT	4.94616	4.94616
TNC	6.09394	2.60737	6.09394	up	23.9041	2.33062	3.41473	109.446	34.5954	11.3704	0.535988	-2.82248	-2.27143	2.73088	1.06931	-0.535987	P	P	P	P	TNC	4.93175	4.93175
CLEC2D	6.0932	2.6072	6.0932	up	26.1748	148.152	88.0398	246.465	478.738	654.566	-2.86798	-0.367152	-1.118	0.367152	1.32501	1.77631	P	P	P	P	CLEC2D	4.9312	4.9312
ANTXR2	6.09038	2.60653	6.09038	up	5.53257	3.33004	1.11414	41.9997	9.4674	11.662	-0.387509	-1.11992	-2.69953	2.53685	0.387509	0.688284	P	P	P	P	ANTXR3	4.9291	4.9291
LRRC25	6.04655	2.59611	6.04655	up	2.76716	8.82117	2.86678	22.6626	34.4309	19.8253	-2.25671	-0.584151	-2.20569	0.777121	1.38051	0.58415	P	P	P	P	LRRC26	4.8964	4.8964
VWF	6.03002	2.59216	6.03002	up	123.791	48.8394	21.17	591.8	249.316	190.2	-0.309805	-1.65159	-2.85762	1.9474	0.700264	0.309805	P	P	P	P	VWF	4.88407	4.88407
SMPDL3A	6.02944	2.59202	6.02944	up	147.508	89.3668	64.6168	888.434	515.649	407.557	-0.733105	-1.45609	-1.92392	1.85737	1.07249	0.733105	P	P	P	P	SMPDL3A	4.88363	4.88363
ANKRD1	5.98504	2.58136	5.98504	up	1	1	3.31318	1	33.3249	21.3146	-0.864108	-0.864108	0.864108	-0.864108	4.19442	3.54966	P	P	P	P	ANKRD2	4.85048	4.85048
FERMT3	5.98445	2.58122	5.98445	up	4.05031	14.268	8.28539	40.6343	53.6049	47.113	-2.57164	-0.754957	-1.5391	0.754957	1.15462	0.968384	P	P	P	P	FERMT4	4.85004	4.85004
C10orf10	5.90904	2.56292	5.90904	up	4.30778	1.82074	6.57537	21.6395	24.5078	20.0642	-1.41487	-2.65729	-0.80474	0.913783	1.09336	0.80474	P	P	P	P	C10orf11	4.79367	4.79367
CBLN4	5.90638	2.56227	5.90638	up	1	1	1	15.298	3.71834	3.62227	-0.928447	-0.928447	-0.928447	3.00682	0.966212	0.928447	P	P	P	P	CBLN5	4.79168	4.79168
NNMT	5.87837	2.55542	5.87837	up	98.5632	268.69	71.0991	864.42	649.437	681.302	-2.08345	-0.636623	-2.55466	1.04917	0.636623	0.70573	P	P	P	P	NNMT	4.77072	4.77072
SERPINE1	5.86995	2.55335	5.86995	up	53.0987	10.1353	6.74771	448.095	43.174	37.9653	0.391254	-1.99803	-2.58495	3.46831	0.0927405	-0.0927405	P	P	P	P	SERPINE2	4.76441	4.76441
RND1	5.85324	2.54923	5.85324	up	20.5227	3.1925	1	78.8004	17.0904	9.75603	0.668444	-2.01602	-3.6907	2.60943	0.40441	-0.40441	P	P	P	P	RND2	4.7519	4.7519
COL28A1	5.83595	2.54497	5.83595	up	1	1	1.15354	12.514	3.91956	4.67449	-1.08838	-1.08838	-0.882312	2.55709	0.882312	1.13643	P	P	P	P	COL28A2	4.73896	4.73896
PLCG2	5.82655	2.54264	5.82655	up	2.81224	6.55309	3.12525	15.2831	21.7004	34.351	-1.8313	-0.610845	-1.67905	0.610845	1.11663	1.77926	P	P	P	P	PLCG3	4.73192	4.73192
CASQ1	5.82368	2.54193	5.82368	up	1	1	15.5601	1	63.5865	48.3325	-1.97989	-1.97989	1.97989	-1.97989	4.01076	3.61503	P	P	P	P	CASQ2	4.72976	4.72976
ADAMTS7	5.81565	2.53994	5.81565	up	5.2261	1.72733	3.46014	45.3226	12.408	10.9251	-0.53192	-2.12911	-1.12682	2.5845	0.715544	0.53192	P	P	P	P	ADAMTS8	4.72375	4.72375
COL4A1	5.81302	2.53929	5.81302	up	111.577	22.9622	21.919	685.669	147.537	109.043	0.016571	-2.26414	-2.33121	2.63604	0.419608	-0.0165715	P	P	P	P	COL4A2	4.72177	4.72177
LPL	5.80894	2.53827	5.80894	up	2.39862	1.59878	1.03472	24.9697	4.17827	7.4551	-0.400351	-0.985584	-1.61331	2.97955	0.400351	1.23567	P	P	P	P	LPL	4.71872	4.71872
STAC3	5.80669	2.53772	5.80669	up	1.32668	1	13.8674	3.06146	42.3006	27.8145	-2.2961	-2.70392	1.0897	-1.0897	2.69868	2.09384	P	P	P	P	STAC4	4.71703	4.71703
WIPF1	5.80572	2.53747	5.80572	up	15.3509	11.7801	8.51022	97.3175	52.39	59.068	-0.885484	-1.26746	-1.73654	1.77889	0.885484	1.05857	P	P	P	P	WIPF2	4.7163	4.7163
OLFML2B	5.79148	2.53393	5.79148	up	67.5902	23.7083	16.5126	343.167	158.466	94.5204	-0.241906	-1.75333	-2.27515	2.10212	0.987381	0.241906	P	P	P	P	OLFML2B	4.70563	4.70563
ENO3	5.7871	2.53284	5.7871	up	7.50729	9.1407	253.105	15.8351	463.343	458.8	-3.07603	-2.79202	1.99927	-1.99927	2.87161	2.8574	P	P	P	P	ENO4	4.70235	4.70235
ADAMTS4	5.77249	2.52919	5.77249	up	101.697	22.4884	4.94297	373.419	93.8611	62.0387	0.414357	-1.76267	-3.9484	2.29088	0.298679	-0.29868	P	P	P	P	ADAMTS5	4.69139	4.69139
ASB2	5.75548	2.52494	5.75548	up	1	1.36945	7.51448	2.65477	24.318	30.3903	-2.15913	-1.70553	0.750543	-0.750543	2.44482	2.76641	P	P	P	P	ASB3	4.67863	4.67863
BCL2A1	5.74987	2.52353	5.74987	up	11.0482	14.164	8.19905	151.981	66.9286	23.9781	-0.738162	-0.379745	-1.16844	3.04385	1.86065	0.379744	P	P	P	P	BCL2A2	4.67443	4.67443
FLNC	5.74742	2.52291	5.74742	up	1.43048	2.33357	7.63807	10.7276	21.4732	21.0138	-2.66173	-1.95569	-0.245023	0.245024	1.24623	1.21503	P	P	P	P	FLNC	4.67258	4.67258
TMEM52	5.72515	2.51731	5.72515	up	1.45818	2.80011	12.7513	7.51746	29.8722	43.5073	-2.74724	-1.80593	0.381164	-0.381164	1.60932	2.15178	P	P	P	P	TMEM53	4.65587	4.65587
SCG5	5.68451	2.50704	5.68451	up	1	2.02553	3.83904	4.50045	8.58741	36.9592	-2.05541	-1.03711	-0.114662	0.114662	1.04682	3.15245	P	P	P	P	SCG6	4.62535	4.62535
GBP5	5.67649	2.505	5.67649	up	4.02526	12.3616	2.37762	19.3164	28.9458	38.7024	-1.94069	-0.32198	-2.70026	0.32198	0.905509	1.32458	P	P	P	P	GBP6	4.61932	4.61932
CD19	5.66993	2.50333	5.66993	up	2.15716	6.31511	5.1381	9.85028	32.098	40.3527	-1.87035	-0.320678	-0.618252	0.320678	2.02492	2.35511	P	P	P	P	CD20	4.6144	4.6144
COL4A2	5.66108	2.50108	5.66108	up	105.413	24.2693	23.7566	633.234	163.754	106.335	-0.00628185	-2.12513	-2.15593	2.5804	0.629195	0.00628185	P	P	P	P	COL4A3	4.60774	4.60774
SLC22A3	5.66047	2.50092	5.66047	up	2.07519	1.13177	2.3233	27.4074	3.71572	9.71781	-0.501665	-1.37633	-0.338733	3.22158	0.338733	1.72572	P	P	P	P	SLC22A4	4.60729	4.60729
HSH2D	5.61932	2.4904	5.61932	up	1.68703	8.23364	1.05734	4.80459	35.0383	15.4804	-1.89849	0.388559	-2.57253	-0.388558	2.47789	1.2994	P	P	P	P	HSH2D	4.57635	4.57635
LY86	5.58333	2.48113	5.58333	up	1	7.36248	3.40015	12.9118	19.9784	16.891	-3.28541	-0.405213	-1.51981	0.405213	1.03496	0.792778	P	P	P	P	LY87	4.54926	4.54926
IL10	5.58236	2.48087	5.58236	up	1.2287	1	1.42915	11.537	5.62205	4.70965	-1.07826	-1.37539	-0.860231	2.15281	1.11571	0.860231	P	P	P	P	IL11	4.54853	4.54853
INHBA	5.57435	2.4788	5.57435	up	4.6019	2.27029	1.29163	35.8241	11.9331	5.46779	-0.124364	-1.14372	-1.9574	2.83626	1.2503	0.124364	P	P	P	P	INHBA	4.5425	4.5425
CD80	5.56485	2.47634	5.56485	up	7.92598	21.1287	9.66053	73.7919	63.3692	59.6211	-2.16285	-0.74831	-1.87734	1.05595	0.836268	0.748309	P	P	P	P	CD81	4.53535	4.53535
VCAM1	5.56251	2.47574	5.56251	up	18.2699	5.26349	3.5285	90.9659	21.9218	29.2858	-0.131449	-1.92683	-2.50379	2.18441	0.131449	0.549284	P	P	P	P	VCAM2	4.53358	4.53358
IKZF1	5.56093	2.47533	5.56093	up	1.28587	4.32175	2.74955	10.6217	14.1255	17.5131	-2.39753	-0.648663	-1.30108	0.648663	1.05995	1.37008	P	P	P	P	IKZF2	4.5324	4.5324
COL8A1	5.54756	2.47185	5.54756	up	19.6425	1	1	52.1405	14.0312	4.58387	1.29234	-3.00357	-3.00357	2.70077	0.807	-0.807	P	P	P	P	COL8A2	4.52232	4.52232
MPEG1	5.53487	2.46855	5.53487	up	3.89845	13.2768	9.04572	24.6063	56.8643	56.7368	-2.21299	-0.44506	-0.99866	0.44506	1.65356	1.65032	P	P	P	P	MPEG2	4.51276	4.51276
CMTM7	5.5337	2.46825	5.5337	up	22.9521	38.8957	45.8305	149.51	216.088	214.598	-1.85061	-1.08963	-0.852931	0.852931	1.38431	1.37433	P	P	P	P	CMTM8	4.51188	4.51188
BIK	5.52124	2.46499	5.52124	up	2.04424	3.46576	2.44196	8.02201	13.9284	26.0612	-1.367	-0.605396	-1.11053	0.605396	1.40139	2.30526	P	P	P	P	BIK	4.50249	4.50249
TREM1	5.49811	2.45893	5.49811	up	1.79417	2.83678	1.16851	26.1142	9.64315	3.92523	-0.895199	-0.234262	-1.51385	2.96825	1.53099	0.234261	P	P	P	P	TREM2	4.48505	4.48505
TBX21	5.49092	2.45705	5.49092	up	1.2772	8.01159	5.05795	6.68056	34.926	36.722	-2.51804	0.13106	-0.532476	-0.13106	2.2552	2.32754	P	P	P	P	TBX22	4.47963	4.47963
EDEM1	5.47942	2.45402	5.47942	up	19.6609	25.5499	3.23158	58.8078	59.3561	76.5086	-0.979333	-0.601345	-3.58435	0.601345	0.614733	0.980959	P	P	P	P	EDEM2	4.47095	4.47095
TNIP3	5.47055	2.45169	5.47055	up	5.51953	2.51197	1.13153	18.9376	12.0865	11.2215	-0.511824	-1.64755	-2.79809	1.26681	0.618955	0.511824	P	P	P	P	TNIP4	4.46426	4.46426
TAGLN	5.46111	2.44919	5.46111	up	123.41	54.7742	96.6172	1084	302.889	323.974	-0.647665	-1.81956	-1.00077	2.48717	0.647665	0.744754	P	P	P	P	TAGLN	4.45714	4.45714
MMP19	5.45297	2.44704	5.45297	up	44.919	21.7392	7.80152	170.525	79.8531	90.7134	-0.415011	-1.46204	-2.94051	1.50957	0.415011	0.598978	P	P	P	P	MMP20	4.45099	4.45099
PLAUR	5.44966	2.44617	5.44966	up	41.9788	9.75169	5.94395	214.085	67.8421	27.1149	0.315288	-1.79065	-2.50488	2.66574	1.00781	-0.315288	P	P	P	P	PLAUR	4.4485	4.4485
ITGAM	5.43072	2.44114	5.43072	up	1.14379	2.11695	1.19328	17.1877	4.90398	5.49041	-1.49415	-0.605983	-1.43304	2.41533	0.605983	0.768944	P	P	P	P	ITGAM	4.43419	4.43419
MCEMP1	5.4096	2.43552	5.4096	up	1.38174	4.11755	3.53106	19.5137	21.987	7.41244	-1.99938	-0.424081	-0.645766	1.82055	1.99271	0.424081	P	P	P	P	MCEMP2	4.41824	4.41824
EVI2B	5.40616	2.4346	5.40616	up	3.05241	8.50578	8.07358	37.9042	31.0255	28.1633	-2.34215	-0.863651	-0.938885	1.29219	1.00329	0.86365	P	P	P	P	EVI2B	4.41564	4.41564
LOXL2	5.38567	2.42913	5.38567	up	14.8686	2.45123	3.57837	70.7089	20.9595	13.7469	0.0565813	-2.54411	-1.99831	2.3062	0.551917	-0.0565813	P	P	P	P	LOXL3	4.40016	4.40016
SAMSN1	5.37814	2.42711	5.37814	up	2.46815	6.79717	3.22828	22.3646	22.4824	16.7557	-2.11233	-0.650823	-1.72499	1.06739	1.07497	0.650823	P	P	P	P	SAMSN2	4.39446	4.39446
ADAMTS5	5.37441	2.42611	5.37441	up	4.23761	1	1	35.1398	4.32484	4.32856	-0.014698	-2.09795	-2.09795	3.03709	0.014698	0.0159383	P	P	P	P	ADAMTS6	4.39164	4.39164
BTK	5.35546	2.42101	5.35546	up	1	3.37091	1.52007	6.06448	11.1355	11.6546	-2.17676	-0.423623	-1.57262	0.423623	1.30033	1.36607	P	P	P	P	BTK	4.37731	4.37731
CARD11	5.32976	2.41407	5.32976	up	1.32649	6.0036	3.55566	6.8047	21.21	29.7037	-2.26857	-0.0903518	-0.846062	0.0903518	1.73049	2.21639	P	P	P	P	CARD12	4.35787	4.35787
XIRP1	5.31495	2.41006	5.31495	up	1	1	1.80297	1	22.3918	12.0892	-0.425188	-0.425188	0.425188	-0.425188	4.05971	3.17046	P	P	P	P	XIRP2	4.34665	4.34665
P2RY13	5.31288	2.4095	5.31288	up	1	3.11896	1.04378	4.85275	9.77902	10.2879	-1.95993	-0.318869	-1.89812	0.318869	1.32976	1.40294	P	P	P	P	P2RY14	4.34509	4.34509
SYNGR3	5.30191	2.40651	5.30191	up	1.89453	1.29368	1.27556	5.18543	10.0241	8.9639	-0.726312	-1.27667	-1.29702	0.726312	1.67725	1.51597	P	P	P	P	SYNGR4	4.33678	4.33678
ADAM19	5.30168	2.40645	5.30168	up	3.87927	5.00752	3.22474	32.6059	16.9614	16.8791	-1.24485	-0.876535	-1.51145	1.82643	0.883552	0.876535	P	P	P	P	ADAM20	4.3366	4.3366
BIN2	5.25288	2.39311	5.25288	up	2.39744	7.91952	4.59285	25.9842	23.4528	20.7404	-2.4184	-0.694479	-1.4805	1.01967	0.871796	0.694479	P	P	P	P	BIN3	4.29962	4.29962
OSBPL10	5.23819	2.38907	5.23819	up	1.33825	1.63127	1	5.34812	6.77251	8.66275	-1.14217	-0.856518	-1.56251	0.856518	1.19718	1.55231	P	P	P	P	OSBPL11	4.28848	4.28848
MEF2C	5.22219	2.38466	5.22219	up	4.20734	5.84734	6.23907	20.1314	28.9071	37.5635	-1.41345	-0.938573	-0.845022	0.845022	1.367	1.74491	P	P	P	P	MEF2C	4.27635	4.27635
NCKAP1L	5.19163	2.37619	5.19163	up	3.97386	11.2361	6.27079	31.4464	36.0111	34.5982	-2.24191	-0.742377	-1.5838	0.742377	0.937923	0.880179	P	P	P	P	NCKAP1L	4.25315	4.25315
CFP	5.18777	2.37511	5.18777	up	15.5538	52.1946	22.6698	128.781	201.346	99.0963	-2.2091	-0.462465	-1.66559	0.840482	1.48524	0.462465	P	P	P	P	CFP	4.25022	4.25022
CAMP	5.15464	2.36587	5.15464	up	1.78831	2.44947	1	16.3821	6.40339	5.71912	-1.06553	-0.611662	-1.90413	2.12992	0.774704	0.611662	P	P	P	P	CAMP	4.22505	4.22505
ARHGAP15	5.15399	2.36569	5.15399	up	1.2913	3.81787	2.48249	16.2938	10.0685	10.2136	-2.26345	-0.699504	-1.32048	1.39398	0.699505	0.720147	P	P	P	P	ARHGAP16	4.22456	4.22456
GPSM3	5.1534	2.36553	5.1534	up	7.75724	14.3113	12.6363	82.8336	47.5894	48.7048	-1.75028	-0.866743	-1.04632	1.66632	0.866743	0.900166	P	P	P	P	GPSM4	4.22411	4.22411
RYR1	5.14978	2.36451	5.14978	up	1	1	7.34651	1	38.765	25.8825	-1.43853	-1.43853	1.43853	-1.43853	3.83815	3.25538	P	P	P	P	RYR2	4.22135	4.22135
MYH7	5.14673	2.36366	5.14673	up	1	1	4.01447	1	16.7379	32.6981	-1.0026	-1.0026	1.0026	-1.0026	3.06244	4.02853	P	P	P	P	MYH8	4.21904	4.21904
GNG3	5.14324	2.36268	5.14324	up	1	1.65153	1	3.53156	10.6708	5.96257	-1.27205	-0.548251	-1.27205	0.548251	2.14354	1.30388	P	P	P	P	GNG4	4.21639	4.21639
GBP6	5.13467	2.36027	5.13467	up	29.2062	78.4701	21.2946	157.268	207.817	202.146	-1.92737	-0.501505	-2.38316	0.501505	0.903594	0.863677	P	P	P	P	GBP7	4.20987	4.20987
NEK6	5.13007	2.35898	5.13007	up	17.7643	26.8305	18.5976	82.283	100.618	144.55	-1.40325	-0.80836	-1.33712	0.80836	1.09858	1.62126	P	P	P	P	NEK7	4.20637	4.20637
ITGB2	5.11014	2.35336	5.11014	up	16.6816	47.4279	29.2497	151.301	153.613	132.868	-2.25057	-0.743093	-1.44041	0.930521	0.9524	0.743093	P	P	P	P	ITGB3	4.19121	4.19121
MCOLN2	5.09823	2.35	5.09823	up	1.31449	3.18013	2.45894	7.29404	9.17001	20.3643	-1.8734	-0.598816	-0.969865	0.598816	0.929021	2.08007	P	P	P	P	MCOLN3	4.18215	4.18215
COL15A1	5.07646	2.34382	5.07646	up	23.8869	11.9354	6.28896	195.442	40.2737	29.8002	-0.159551	-1.16052	-2.08488	2.8729	0.594067	0.159551	P	P	P	P	COL15A2	4.16558	4.16558
TMEFF2	5.06545	2.34069	5.06545	up	2.71691	1.3431	1.02491	24.6978	4.1168	4.78085	-0.299778	-1.31618	-1.70625	2.88457	0.299778	0.515522	P	P	P	P	TMEFF3	4.1572	4.1572
UCP2	5.05607	2.33802	5.05607	up	25.8773	98.4797	87.1071	221.127	275.512	470.952	-2.51163	-0.583488	-0.760525	0.583488	0.900728	1.67419	P	P	P	P	UCP3	4.15005	4.15005
C1orf64	5.0532	2.3372	5.0532	up	3.16168	3.16008	3.9012	9.86089	25.3826	20.0938	-0.972127	-0.972857	-0.6689	0.6689	2.03295	1.69586	P	P	P	P	C1orf65	4.14787	4.14787
S1PR3	5.03903	2.33315	5.03903	up	9.41085	2.19637	2.44656	29.825	13.8001	15.7206	-0.276141	-2.37534	-2.21971	1.38798	0.276141	0.464118	P	P	P	P	S1PR4	4.13707	4.13707
CD3G	5.03787	2.33281	5.03787	up	12.0398	35.6268	24.151	56.8652	104.815	222.23	-1.90244	-0.337292	-0.898172	0.337292	1.21952	2.30373	P	P	P	P	CD3G	4.13619	4.13619
MYL2	5.0368	2.33251	5.0368	up	1	1.36452	12.8618	1	43.1044	52.0265	-2.06671	-1.61831	1.61831	-2.06671	3.36306	3.63447	P	P	P	P	MYL3	4.13537	4.13537
VNN3	5.02646	2.32954	5.02646	up	1	1.04865	1	14.6946	9.06273	1	-0.0342666	0.0342666	-0.0342666	3.84295	3.14568	-0.0342666	P	P	P	P	VNN4	4.12749	4.12749
RAB3IL1	5.02128	2.32805	5.02128	up	8.0674	8.25937	7.16955	71.0944	33.0631	25.7298	-0.853596	-0.819668	-1.02382	2.28596	1.18145	0.819668	P	P	P	P	RAB3IL2	4.12354	4.12354
MAP4K1	5.01887	2.32736	5.01887	up	3.63394	19.7754	13.3759	19.6657	68.8011	89.8128	-2.44009	0.00401258	-0.560058	-0.00401258	1.80274	2.18723	P	P	P	P	MAP4K2	4.1217	4.1217
TBXA2R	5.00064	2.32211	5.00064	up	3.56856	4.09501	4.93038	22.39	22.4021	17.9623	-1.39896	-1.20043	-0.932601	1.25048	1.25126	0.932601	P	P	P	P	TBXA2R	4.1078	4.1078
CDH5	4.99446	2.32033	4.99446	up	23.4452	7.14607	7.89176	123.951	33.9812	39.1087	-0.267722	-1.98179	-1.8386	2.13468	0.267722	0.470475	P	P	P	P	CDH6	4.10309	4.10309
JAK3	4.97708	2.3153	4.97708	up	5.27952	10.8108	6.29033	30.1235	40.5255	36.2589	-1.7732	-0.739208	-1.52047	0.739208	1.16715	1.00665	P	P	P	P	JAK4	4.08982	4.08982
ISG20	4.9739	2.31438	4.9739	up	114.044	179.402	55.1553	208.138	791.387	843.018	-0.760778	-0.107172	-1.8088	0.107172	2.03402	2.1252	P	P	P	P	ISG21	4.08739	4.08739
CD163	4.96837	2.31277	4.96837	up	5.8875	15.6951	8.78514	45.3494	52.4711	41.8401	-2.12187	-0.707286	-1.54446	0.823483	1.03392	0.707286	P	P	P	P	CD164	4.08317	4.08317
SLC39A14	4.96166	2.31082	4.96166	up	9.39231	8.10513	5.72687	78.3294	26.1099	26.0376	-0.735522	-0.948167	-1.44926	2.32448	0.739523	0.735522	P	P	P	P	SLC39A15	4.07805	4.07805
ST6GAL1	4.96128	2.31071	4.96128	up	10.9895	15.8324	8.3916	34.9753	54.1662	94.1153	-1.09848	-0.571728	-1.48759	0.571728	1.20278	1.99982	P	P	P	P	ST6GAL2	4.07776	4.07776
PXDN	4.95073	2.30764	4.95073	up	22.3979	6.09375	6.82034	135.904	29.7603	27.9277	-0.159166	-2.03713	-1.87461	2.44199	0.250859	0.159167	P	P	P	P	PXDN	4.0697	4.0697
MYOG	4.94748	2.30669	4.94748	up	1	1	2.132	1	14.8586	17.3765	-0.546104	-0.546104	0.546104	-0.546104	3.34712	3.57296	P	P	P	P	MYOG	4.06722	4.06722
BATF2	4.93344	2.30259	4.93344	up	12.0927	23.7002	7.59442	38.4865	76.8943	88.3113	-1.32049	-0.349726	-1.99161	0.349727	1.34825	1.54797	P	P	P	P	BATF3	4.05649	4.05649
MMP11	4.92353	2.29969	4.92353	up	48.0396	3.66088	5.20021	101.798	29.3659	36.5134	0.55294	-3.16102	-2.65464	1.63635	-0.157142	0.157142	P	P	P	P	MMP12	4.04892	4.04892
CD48	4.91665	2.29767	4.91665	up	8.29809	38.2383	25.7142	81.9009	111.811	105.897	-2.7536	-0.54943	-1.12188	0.54943	0.998541	0.920141	P	P	P	P	CD49	4.04366	4.04366
PRKCB	4.90946	2.29557	4.90946	up	1.37841	4.63668	1.40812	12.114	11.3293	7.75955	-2.12153	-0.371441	-2.09076	1.01407	0.917454	0.37144	P	P	P	P	PRKCB	4.03816	4.03816
IL12RB1	4.90471	2.29417	4.90471	up	1.44724	6.00469	4.64503	7.89611	23.0779	26.1366	-2.25031	-0.197526	-0.567928	0.197526	1.74482	1.92438	P	P	P	P	IL12RB2	4.03453	4.03453
SPI1	4.90037	2.29289	4.90037	up	22.3452	50.144	24.8506	215.209	146.303	104.067	-1.69279	-0.526682	-1.53948	1.57491	1.01813	0.526682	P	P	P	P	SPI2	4.03121	4.03121
RLTPR	4.89655	2.29177	4.89655	up	1	3.48716	2.65317	3.55987	15.7151	19.4159	-1.81694	-0.014886	-0.409221	0.0148859	2.15714	2.46223	P	P	P	P	RLTPR	4.02829	4.02829
SLC16A3	4.89218	2.29048	4.89218	up	5.04738	6.78035	9.84613	49.9652	30.4569	25.9262	-1.66241	-1.23659	-0.698391	1.6449	0.930749	0.698391	P	P	P	P	SLC16A4	4.02495	4.02495
ARMCX3	4.88613	2.28869	4.88613	up	7.54413	4.37065	3.53923	23.2269	20.7074	28.3036	-0.72836	-1.51587	-1.82028	0.89401	0.72836	1.1792	P	P	P	P	ARMCX4	4.02032	4.02032
MS4A7	4.87016	2.28397	4.87016	up	2.23964	7.81155	4.46747	25.1897	38.4575	9.31974	-1.92968	-0.12734	-0.933491	1.56181	2.17224	0.12734	P	P	P	P	MS4A8	4.0081	4.0081
CXCR4	4.86414	2.28219	4.86414	up	11.1587	9.24232	17.2975	64.7815	82.6205	38.3582	-1.20688	-1.47872	-0.574486	1.33053	1.68145	0.574486	P	P	P	P	CXCR5	4.00349	4.00349
LAG3	4.81371	2.26715	4.81371	up	3.77041	2.59474	1.65069	9.7312	18.882	9.80334	-0.683948	-1.22308	-1.8756	0.683948	1.64027	0.694604	P	P	P	P	LAG4	3.96486	3.96486
RGS16	4.79556	2.2617	4.79556	up	42.7512	14.1201	6.22492	313.442	58.7974	22.4866	0.46345	-1.13476	-2.31639	3.33761	0.923237	-0.463449	P	P	P	P	RGS17	3.95094	3.95094
DPYSL3	4.79394	2.26121	4.79394	up	22.0049	7.94962	8.63871	164.468	28.1496	35.9615	-0.177645	-1.64651	-1.52658	2.72426	0.177645	0.530983	P	P	P	P	DPYSL4	3.94969	3.94969
CTLA4	4.79369	2.26114	4.79369	up	1	3.56307	2.3013	8.23395	12.1388	9.037	-2.43735	-0.604232	-1.2349	0.604232	1.1642	0.738491	P	P	P	P	CTLA5	3.94951	3.94951
HAVCR1	4.78316	2.25796	4.78316	up	1	1.01447	1	7.2069	4.66465	3.3023	-0.872099	-0.851372	-0.872099	1.97728	1.34967	0.851372	P	P	P	P	HAVCR2	3.94143	3.94143
SH2D3C	4.77783	2.25636	4.77783	up	9.34506	14.8718	11.9825	62.9578	57.3459	50.3076	-1.5494	-0.879098	-1.19075	1.20271	1.06801	0.879098	P	P	P	P	SH2D3C	3.93734	3.93734
LYVE1	4.77659	2.25598	4.77659	up	17.6871	4.51903	5.06254	92.0805	23.7538	20.1615	-0.0944529	-2.06307	-1.89922	2.28575	0.331008	0.0944524	P	P	P	P	LYVE2	3.93638	3.93638
ARHGAP9	4.77635	2.25591	4.77635	up	2.57165	7.58488	5.91294	23.1506	25.5031	21.2861	-2.30479	-0.744357	-1.10361	0.865495	1.00512	0.744357	P	P	P	P	ARHGAP10	3.9362	3.9362
DTX4	4.76943	2.25382	4.76943	up	5.01602	1.95459	1.40065	20.3828	7.32874	9.97357	-0.273511	-1.63319	-2.11396	1.74923	0.273511	0.718056	P	P	P	P	DTX5	3.93089	3.93089
KRT19	4.75928	2.25074	4.75928	up	2.3331	4.62996	7.62976	1	72.8307	121.992	-1.34907	-0.360319	0.360319	-2.57132	3.61516	4.35932	P	P	P	P	KRT20	3.9231	3.9231
NCMAP	4.73631	2.24376	4.73631	up	1	3.04747	2.25483	4.36464	12.9732	12.8937	-1.86674	-0.259125	-0.693719	0.259125	1.83073	1.82186	P	P	P	P	NCMAP	3.90546	3.90546
MEDAG	4.73337	2.24287	4.73337	up	14.3374	11.4873	16.6685	185.76	45.3073	34.5921	-0.744	-1.06374	-0.526659	2.95158	0.91596	0.526659	P	P	P	P	MEDAG	3.90321	3.90321
PYCR1	4.70992	2.2357	4.70992	up	6.3084	7.36423	3.26241	16.67	28.6314	33.1779	-0.812584	-0.589324	-1.76392	0.589324	1.36967	1.58229	P	P	P	P	PYCR2	3.88518	3.88518
LCP2	4.70866	2.23532	4.70866	up	3.93538	11.2103	6.9137	39.8707	32.48	24.5887	-2.07684	-0.566585	-1.26388	1.26392	0.968142	0.566586	P	P	P	P	LCP3	3.88421	3.88421
SMPX	4.70559	2.23437	4.70559	up	1	1	15.4229	1	35.4548	45.3244	-1.9735	-1.9735	1.9735	-1.9735	3.17441	3.52872	P	P	P	P	SMPX	3.88185	3.88185
LAT2	4.69505	2.23114	4.69505	up	2.40369	6.4734	3.27669	13.1009	16.7333	24.0705	-1.93781	-0.508535	-1.49082	0.508535	0.861591	1.38613	P	P	P	P	LAT3	3.87375	3.87375
RAB26	4.69013	2.22963	4.69013	up	1	1.77138	1.2388	2.55647	8.42237	10.5146	-1.08951	-0.26464	-0.78057	0.26464	1.98471	2.30481	P	P	P	P	RAB27	3.86996	3.86996
NR4A2	4.68336	2.22754	4.68336	up	43.6739	5.40999	3.40621	207.492	48.7618	8.17112	1.20908	-1.80399	-2.47145	3.4573	1.36806	-1.20908	P	P	P	P	NR4A3	3.86476	3.86476
XPNPEP2	4.67245	2.22418	4.67245	up	3.44756	2.33	1.91359	24.1874	5.48125	11.8272	-0.334465	-0.899711	-1.18376	2.47614	0.334465	1.444	P	P	P	P	XPNPEP3	3.85636	3.85636
STAC2	4.66221	2.22102	4.66221	up	2.72139	1.59851	1	9.95445	6.13801	7.21503	-0.586714	-1.35433	-2.03106	1.28428	0.586714	0.819948	P	P	P	P	STAC3	3.84848	3.84848
PREX1	4.65485	2.21874	4.65485	up	7.26541	11.7141	6.84679	45.9255	35.9659	35.5819	-1.49058	-0.801449	-1.5762	1.1696	0.816935	0.801449	P	P	P	P	PREX2	3.84281	3.84281
GNB5	4.64947	2.21706	4.64947	up	1.86807	1.70628	1	6.75564	6.25629	7.58	-0.871879	-1.00257	-1.77343	0.982665	0.87188	1.14877	P	P	P	P	GNB6	3.83867	3.83867
TNFRSF1B	4.64766	2.21651	4.64766	up	13.0657	28.2311	19.7106	94.4394	112.397	68.7633	-1.75368	-0.642177	-1.16049	1.09993	1.35107	0.642177	P	P	P	P	TNFRSF1B	3.83728	3.83728
ABCA6	4.63818	2.21356	4.63818	up	1.26751	2.20575	2.25895	9.50059	7.48001	8.86758	-1.69735	-0.898077	-0.863694	1.20867	0.863694	1.10919	P	P	P	P	ABCA7	3.82998	3.82998
THEMIS2	4.62089	2.20817	4.62089	up	1.60007	6.45708	3.28432	12.2597	21.0873	12.9508	-2.47523	-0.462485	-1.43777	0.462485	1.24494	0.541603	P	P	P	P	THEMIS3	3.81665	3.81665
CCRL2	4.61072	2.20499	4.61072	up	3.85481	13.6686	1.90422	15.5698	33.7548	18.7125	-1.92008	-0.0939424	-2.93754	0.0939424	1.21028	0.359195	P	P	P	P	CCRL3	3.80881	3.80881
PIK3AP1	4.61012	2.2048	4.61012	up	2.15287	4.38752	2.09923	13.271	13.8469	10.5725	-1.66156	-0.63442	-1.69796	0.96238	1.02367	0.63442	P	P	P	P	PIK3AP2	3.80835	3.80835
CD28	4.60908	2.20448	4.60908	up	2.72249	5.95373	3.90032	23.6228	20.6529	12.6878	-1.67466	-0.545788	-1.15599	1.44253	1.24869	0.545788	P	P	P	P	CD29	3.80755	3.80755
TECPR1	4.60542	2.20333	4.60542	up	3.36564	6.81287	3.59563	14.3754	21.7893	25.7109	-1.55602	-0.538634	-1.46065	0.538634	1.13865	1.37741	P	P	P	P	TECPR2	3.80472	3.80472
F5	4.60479	2.20314	4.60479	up	1.05376	1.37677	1	11.3761	3.7645	3.30775	-1.01802	-0.632281	-1.09357	2.41437	0.818889	0.632281	P	P	P	P	F6	3.80424	3.80424
SLA	4.60097	2.20194	4.60097	up	3.01669	5.02705	3.24688	32.4992	14.1759	10.4096	-1.26181	-0.525065	-1.15572	2.16755	0.970591	0.525065	P	P	P	P	SLA	3.80129	3.80129
ITGA4	4.60072	2.20186	4.60072	up	1	1.02155	1	3.75335	4.2728	6.20307	-0.969469	-0.938709	-0.969469	0.938709	1.12571	1.66351	P	P	P	P	ITGA5	3.8011	3.8011
PPP1R3C	4.58442	2.19674	4.58442	up	2.61016	1	1.97596	11.7944	6.88797	6.11688	-0.614329	-1.99847	-1.01591	1.56156	0.785612	0.614329	P	P	P	P	PPP1R3C	3.78852	3.78852
NEDD9	4.58324	2.19637	4.58324	up	14.8997	7.02311	4.72058	79.7396	24.2716	24.5724	-0.351993	-1.43709	-2.01024	2.06802	0.351993	0.369762	P	P	P	P	NEDD10	3.78762	3.78762
CXCL9	4.56848	2.19172	4.56848	up	482.826	1073.74	374.923	1861.5	3293.73	3022.71	-1.54998	-0.396911	-1.91489	0.396911	1.22017	1.09629	P	P	P	P	CXCL10	3.77623	3.77623
MMP9	4.55265	2.18671	4.55265	up	2.38953	1	1	24.8947	7.70311	1.1758	0.511542	-0.745185	-0.745185	3.89258	2.20026	-0.511542	P	P	P	P	MMP10	3.76401	3.76401
MSR1	4.5445	2.18412	4.5445	up	1.49577	1.94588	1.58577	8.30193	7.09224	7.35726	-1.31244	-0.932909	-1.22815	1.16011	0.932909	0.985837	P	P	P	P	MSR2	3.7577	3.7577
LOXL1	4.53811	2.18209	4.53811	up	13.2807	2.51922	4.05145	58.3912	15.366	14.1193	-0.0441687	-2.44245	-1.75699	2.09225	0.166242	0.0441689	P	P	P	P	LOXL2	3.75277	3.75277
KIF21B	4.53643	2.18156	4.53643	up	1.61685	1.92877	1.83205	6.47633	8.88844	9.26563	-1.12824	-0.873748	-0.94797	0.873748	1.3305	1.39046	P	P	P	P	KIF21B	3.75147	3.75147
ITGA1	4.53566	2.18131	4.53566	up	1.68408	1.00512	1	17.4703	3.34429	2.70333	-0.341389	-1.08598	-1.09335	3.03348	0.648351	0.341388	P	P	P	P	ITGA2	3.75088	3.75088
TMEM150B	4.5318	2.18008	4.5318	up	1.533	2.69307	4.55066	5.17054	20.1652	16.7702	-1.66184	-0.848944	-0.0921197	0.0921195	2.0556	1.78963	P	P	P	P	TMEM150B	3.74789	3.74789
ARL11	4.52195	2.17695	4.52195	up	1.47687	5.62478	3.45506	13.265	20.2349	9.8872	-2.33614	-0.406883	-1.10997	0.830874	1.44009	0.406883	P	P	P	P	ARL12	3.74028	3.74028
CHRNG	4.51491	2.1747	4.51491	up	1	1	1	1	15.9371	5.77483	0	0	0	0	3.99432	2.52978	P	P	P	P	CHRNG	3.73484	3.73484
F2R	4.50837	2.17261	4.50837	up	9.20094	1.74941	1.73742	47.2578	7.53257	7.19898	0.321314	-2.0736	-2.08352	2.68201	0.0326748	-0.032675	P	P	P	P	F2R	3.72978	3.72978
WFDC2	4.50777	2.17242	4.50777	up	1.39268	1.2192	4.05359	1.01193	13.2396	47.0573	-0.770668	-0.962597	0.770668	-1.23142	2.47826	4.30781	P	P	P	P	WFDC3	3.72932	3.72932
GPR183	4.49504	2.16833	4.49504	up	7.3179	8.70028	10.2061	34.445	26.9375	63.6057	-1.18002	-0.93039	-0.700092	1.05477	0.700092	1.93963	P	P	P	P	GPR184	3.71947	3.71947
PADI2	4.49022	2.16679	4.49022	up	3.50851	6.84771	5.303	29.0102	28.817	13.7973	-1.47011	-0.505346	-0.874159	1.57752	1.56788	0.505346	P	P	P	P	PADI3	3.71574	3.71574
PDE4C	4.49009	2.16675	4.49009	up	1.01686	1	3.18489	8.18441	4.99021	7.1782	-1.97105	-1.99517	-0.323928	1.03771	0.323928	0.84845	P	P	P	P	PDE4C	3.71564	3.71564
PECAM1	4.48905	2.16641	4.48905	up	62.4592	36.5522	29.6706	319.846	111.275	172.171	-0.416572	-1.18953	-1.49045	1.93982	0.416572	1.04628	P	P	P	P	PECAM2	3.71483	3.71483
CYFIP2	4.46682	2.15925	4.46682	up	1.26904	4.48312	3.2763	9.95188	10.8045	15.4499	-2.396	-0.575233	-1.02767	0.575233	0.693824	1.20979	P	P	P	P	CYFIP3	3.69763	3.69763
SH2D2A	4.46491	2.15863	4.46491	up	1.59862	3.17972	2.77256	5.30734	14.6107	16.1773	-1.36162	-0.369545	-0.567226	0.369545	1.83051	1.97745	P	P	P	P	SH2D2A	3.69615	3.69615
TNNT1	4.46221	2.15776	4.46221	up	1.39501	3.21878	16.6474	1	93.3932	71.113	-2.39159	-1.18536	1.18536	-2.87187	3.67338	3.28017	P	P	P	P	TNNT2	3.69406	3.69406
GIMAP8	4.45492	2.1554	4.45492	up	2.24567	7.22922	4.85837	11.1195	24.1269	25.9932	-1.99728	-0.31059	-0.883958	0.31059	1.42814	1.53563	P	P	P	P	GIMAP9	3.68841	3.68841
S1PR1	4.44872	2.15339	4.44872	up	27.0701	11.0136	18.8748	135.623	53.4215	68.3845	-0.49036	-1.78777	-1.0106	1.83447	0.49036	0.84661	P	P	P	P	S1PR2	3.68361	3.68361
C1QC	4.44664	2.15272	4.44664	up	51.0616	186.851	125.086	272.409	595.048	647.324	-2.14352	-0.271943	-0.850911	0.271943	1.39917	1.52066	P	P	P	P	C1QC	3.682	3.682
LHX6	4.44611	2.15255	4.44611	up	6.6567	1.93118	2.44738	23.5324	9.86697	11.909	-0.2839	-2.06922	-1.72747	1.53787	0.2839	0.555273	P	P	P	P	LHX7	3.68159	3.68159
COL6A3	4.43744	2.14973	4.43744	up	47.6514	20.4995	17.1941	346.024	64.9432	65.3063	-0.22333	-1.44026	-1.69393	2.63695	0.22333	0.231374	P	P	P	P	COL6A4	3.67487	3.67487
LRRC32	4.43518	2.14899	4.43518	up	3.3793	2.21971	2.54038	19.5794	9.86778	8.60474	-0.674203	-1.28056	-1.08588	1.86034	0.871798	0.674204	P	P	P	P	LRRC33	3.67312	3.67312
PDE1B	4.43307	2.14831	4.43307	up	3.27219	2.33479	2.96277	24.3381	8.57834	9.44512	-0.695221	-1.18218	-0.838531	2.19967	0.695221	0.834092	P	P	P	P	PDE1B	3.67148	3.67148
YPEL4	4.42952	2.14715	4.42952	up	5.5483	5.27813	7.03213	35.0121	20.9024	24.4559	-1.12773	-1.19975	-0.785817	1.53	0.785817	1.01233	P	P	P	P	YPEL5	3.66873	3.66873
FCER2	4.4224	2.14483	4.4224	up	1	1.41509	1.88057	6.37502	4.28951	8.41701	-1.50599	-1.0051	-0.594821	1.16644	0.594821	1.56732	P	P	P	P	FCER3	3.66321	3.66321
FCHO1	4.4214	2.1445	4.4214	up	1.07866	3.6894	2.82447	5.38034	13.6713	13.208	-2.0463	-0.272156	-0.657561	0.272156	1.61754	1.5678	P	P	P	P	FCHO2	3.66243	3.66243
DOCK2	4.38569	2.1328	4.38569	up	1.71417	4.58219	2.58085	10.8184	12.7442	12.403	-2.03822	-0.619689	-1.44788	0.619689	0.856042	0.816891	P	P	P	P	DOCK3	3.63472	3.63472
TNFRSF13B	4.38343	2.13206	4.38343	up	1	7.08087	4.7459	3.09283	28.2628	32.38	-2.5353	0.288623	-0.288622	-0.906377	2.28553	2.48173	P	P	P	P	TNFRSF13B	3.63298	3.63298
EXOC3L4	4.38122	2.13133	4.38122	up	1.46283	5.34678	1.44937	5.78977	12.0548	13.6593	-1.92733	-0.0574179	-1.94066	0.0574179	1.11545	1.29572	P	P	P	P	EXOC3L5	3.63126	3.63126
SLC39A8	4.37765	2.13016	4.37765	up	8.45637	6.81783	7.6141	62.7161	21.1528	27.7604	-0.661369	-0.972095	-0.812734	2.22936	0.661369	1.05355	P	P	P	P	SLC39A9	3.62849	3.62849
CD22	4.36627	2.1264	4.36627	up	1	1	1	2.52545	3.92694	8.3934	-0.66827	-0.66827	-0.66827	0.66827	1.30514	2.40099	P	P	P	P	CD23	3.61964	3.61964
TPM1	4.33508	2.11606	4.33508	up	115.285	43.7285	176.898	398.477	454.903	400.803	-1.2035	-2.60206	-0.585789	0.58579	0.776853	0.594187	P	P	P	P	TPM2	3.59541	3.59541
C8G	4.32974	2.11428	4.32974	up	1.73111	2.83774	2.74095	8.95622	12.3457	9.88425	-1.54212	-0.829074	-0.87914	0.829074	1.29212	0.971315	P	P	P	P	C8G	3.59125	3.59125
C10orf54	4.32466	2.11259	4.32466	up	25.2204	31.631	52.8856	203.634	134.753	124.357	-1.68505	-1.35831	-0.61677	1.32826	0.7326	0.61677	P	P	P	P	C10orf55	3.5873	3.5873
PKIG	4.32304	2.11205	4.32304	up	40.0465	17.1596	36.0272	225.67	114.38	77.4901	-0.476168	-1.69883	-0.628757	2.0183	1.03792	0.476168	P	P	P	P	PKIG	3.58604	3.58604
PCED1B	4.3178	2.1103	4.3178	up	1	2.42869	2.29545	3.98431	9.58963	11.7455	-1.63725	-0.357076	-0.438477	0.357076	1.62422	1.91678	P	P	P	P	PCED1B	3.58196	3.58196
KCTD12	4.3116	2.10822	4.3116	up	6.1249	2.44463	1.46277	29.9986	9.13711	6.40461	-0.0322123	-1.35728	-2.0982	2.25992	0.544839	0.0322123	P	P	P	P	KCTD13	3.57714	3.57714
COMP	4.30954	2.10754	4.30954	up	1.03003	1.19164	1	60.6493	1.54034	1.05159	-0.120074	0.0901881	-0.16276	5.75966	0.460488	-0.0901881	P	P	P	P	COMP	3.57554	3.57554
CTSZ	4.30626	2.10644	4.30626	up	35.7994	64.0474	49.1632	153.048	266.319	220.846	-1.46759	-0.628386	-1.00995	0.628386	1.42756	1.15744	P	P	P	P	CTSZ	3.57299	3.57299
TMOD1	4.30624	2.10643	4.30624	up	1.19807	1	4.9525	3.30417	11.9804	11.9693	-1.75551	-2.01622	0.291934	-0.291935	1.56638	1.56504	P	P	P	P	TMOD2	3.57297	3.57297
MYF6	4.30613	2.10639	4.30613	up	1	1	2.46919	1	13.8715	14.2132	-0.652019	-0.652019	0.652019	-0.652019	3.14203	3.17714	P	P	P	P	MYF7	3.57288	3.57288
KEL	4.30087	2.10463	4.30087	up	1	3.82073	1.40903	4.42476	11.0993	8.72068	-2.03972	-0.105875	-1.54502	0.105875	1.43267	1.08472	P	P	P	P	KEL	3.56879	3.56879
TNS3	4.29649	2.10316	4.29649	up	15.72	23.369	15.06	36.6752	90.926	131.583	-0.8971	-0.325105	-0.958979	0.325104	1.63499	2.1682	P	P	P	P	TNS4	3.56538	3.56538
ITGAL	4.29352	2.10216	4.29352	up	4.75656	22.651	15.1011	25.8599	78.3956	63.5202	-2.34715	-0.0955706	-0.680492	0.095571	1.69563	1.39207	P	P	P	P	ITGAL	3.56307	3.56307
KRT79	4.29306	2.10201	4.29306	up	1.73176	1.96242	1	1	6.10891	44.0167	-0.0901974	0.0901974	-0.882436	-0.882436	1.72848	4.57754	P	P	P	P	KRT80	3.56271	3.56271
ARHGAP30	4.28983	2.10092	4.28983	up	6.41064	13.9161	11.546	39.6461	43.6045	47.0369	-1.87343	-0.755212	-1.02457	0.755212	0.89251	1.00183	P	P	P	P	ARHGAP31	3.56019	3.56019
GJA5	4.28239	2.09842	4.28239	up	5.60525	2.7118	2.35647	29.043	9.30408	10.4102	-0.365542	-1.41307	-1.61569	2.0078	0.365542	0.527605	P	P	P	P	GJA6	3.5544	3.5544
LYPD1	4.27657	2.09645	4.27657	up	1.92561	1	5.09545	13.2951	6.62317	8.71525	-1.59305	-2.53837	-0.189156	1.19446	0.189156	0.585176	P	P	P	P	LYPD2	3.54986	3.54986
CTSS	4.26833	2.09367	4.26833	up	66.38	150.343	97.4155	309.083	589.312	415.051	-1.69931	-0.519868	-1.1459	0.519868	1.45091	0.945162	P	P	P	P	CTSS	3.54344	3.54344
ADRBK2	4.26663	2.0931	4.26663	up	1.98476	4.87836	3.15488	13.7743	12.1895	14.1307	-1.95802	-0.660585	-1.2894	0.836925	0.660585	0.87378	P	P	P	P	ADRBK3	3.54212	3.54212
TYROBP	4.25491	2.08913	4.25491	up	59.7131	194.86	121.456	601.607	515.508	351.022	-2.13088	-0.424561	-1.10657	1.20182	0.978996	0.424562	P	P	P	P	TYROBP	3.53298	3.53298
CXCR3	4.24977	2.08739	4.24977	up	2.19373	4.86709	10.694	7.13115	28.9857	42.3981	-1.99305	-0.843373	0.292297	-0.292297	1.73084	2.2795	P	P	P	P	CXCR4	3.52898	3.52898
RGS18	4.24781	2.08672	4.24781	up	4.83356	3.46273	2.30285	48.1333	8.87226	6.91777	-0.258611	-0.739786	-1.32828	3.05727	0.617605	0.258611	P	P	P	P	RGS19	3.52744	3.52744
CPT1C	4.24161	2.08461	4.24161	up	1.65273	2.60232	2.39154	10.8958	8.44047	8.53506	-1.50371	-0.848763	-0.970621	1.21714	0.848762	0.864841	P	P	P	P	CPT1C	3.52261	3.52261
SPP1	4.23935	2.08384	4.23935	up	114.707	14.4583	11.6596	90.9283	127.625	126.956	0.167576	-2.82041	-3.13079	-0.167576	0.321534	0.313951	P	P	P	P	SPP2	3.52085	3.52085
DYSF	4.23449	2.08219	4.23449	up	9.41214	3.19288	5.31065	40.1418	18.8422	16.0211	-0.383689	-1.94335	-1.20932	1.70882	0.617684	0.383689	P	P	P	P	DYSF	3.51705	3.51705
PTAFR	4.23225	2.08143	4.23225	up	6.66194	6.4422	4.71543	28.2681	27.5836	19.6754	-0.781189	-0.829578	-1.27974	1.30397	1.26861	0.781189	P	P	P	P	PTAFR	3.51531	3.51531
CXorf21	4.22349	2.07843	4.22349	up	1	2.03824	1.70412	4.15451	7.38363	8.53059	-1.541	-0.513677	-0.771974	0.513677	1.34333	1.55164	P	P	P	P	CXorf22	3.50847	3.50847
ZG16B	4.22332	2.07838	4.22332	up	1	1	1	1	1	75.3287	0	0	0	0	0	6.23513	P	P	P	P	ZG16B	3.50834	3.50834
ACSL4	4.21363	2.07506	4.21363	up	6.78689	4.34794	2.30196	38.33	11.9059	11.1358	-0.357191	-0.99961	-1.91708	2.14046	0.453663	0.357191	P	P	P	P	ACSL5	3.50078	3.50078
ACTA2	4.20753	2.07298	4.20753	up	105.188	36.4846	98.9263	881.691	148.522	215.955	-0.248853	-1.77646	-0.337397	2.81845	0.248853	0.788908	P	P	P	P	ACTA3	3.49601	3.49601
A4GALT	4.20577	2.07237	4.20577	up	44.8614	37.1348	32.3415	223.591	152.29	117.713	-0.695864	-0.968566	-1.16795	1.62145	1.06741	0.695864	P	P	P	P	A4GALT	3.49464	3.49464
NRAP	4.20441	2.0719	4.20441	up	1	1	20.3813	1	39.5886	38.2627	-2.17459	-2.17459	2.17459	-2.17459	3.13243	3.08328	P	P	P	P	NRAP	3.49357	3.49357
CD53	4.20147	2.07089	4.20147	up	14.3558	37.3638	28.2492	107.943	104.752	99.3873	-2.08572	-0.70571	-1.10914	0.824847	0.781555	0.70571	P	P	P	P	CD54	3.49128	3.49128
CCL2	4.1995	2.07022	4.1995	up	141.073	193.682	30.5421	1118.22	350.183	157.835	-0.309612	0.147636	-2.51718	2.67708	1.00206	-0.147636	P	P	P	P	CCL3	3.48974	3.48974
IL27	4.19645	2.06917	4.19645	up	1	5.10863	1.11671	3.32352	13.8091	9.186	-2.04282	0.310112	-1.88357	-0.310112	1.74472	1.15661	P	P	P	P	IL28	3.48735	3.48735
HSPB6	4.19126	2.06738	4.19126	up	4.95092	4.01453	30.234	29.88	38.8546	38.109	-2.60191	-2.90437	0.00849581	-0.00849581	0.37041	0.342456	P	P	P	P	HSPB7	3.4833	3.4833
RASGRP3	4.18735	2.06604	4.18735	up	1.51239	1.4266	1.1739	8.11558	3.99174	5.74028	-0.700094	-0.784343	-1.06561	1.72377	0.700094	1.2242	P	P	P	P	RASGRP4	3.48025	3.48025
LPXN	4.18328	2.06463	4.18328	up	2.42586	5.21773	3.8798	8.21594	16.8396	25.9847	-1.43243	-0.327502	-0.754942	0.327502	1.36286	1.98867	P	P	P	P	LPXN	3.47706	3.47706
ADCY5	4.18288	2.0645	4.18288	up	1.52531	1.7846	2.24687	14.5224	5.916	5.20999	-1.1655	-0.938998	-0.606682	2.08561	0.790023	0.606682	P	P	P	P	ADCY6	3.47675	3.47675
WAS	4.18068	2.06374	4.18068	up	3.38402	11.2591	9.61624	20.4326	36.4763	35.9209	-2.16417	-0.429891	-0.657438	0.429891	1.26598	1.24384	P	P	P	P	WAS	3.47503	3.47503
DOK5	4.1684	2.05949	4.1684	up	1	1	1	6.70879	2.78428	3.87749	-0.738652	-0.738652	-0.738652	2.0074	0.738652	1.21647	P	P	P	P	DOK6	3.46543	3.46543
EMB	4.16552	2.05849	4.16552	up	2.9047	7.5214	5.12959	31.5612	21.1376	12.1417	-1.71806	-0.345449	-0.897606	1.72363	1.14529	0.345449	P	P	P	P	EMB	3.46317	3.46317
FMNL1	4.16193	2.05725	4.16193	up	3.48556	9.78645	8.1524	24.6322	29.7184	27.3867	-2.15524	-0.665844	-0.929405	0.665844	0.936655	0.818774	P	P	P	P	FMNL2	3.46037	3.46037
SLC15A3	4.16035	2.05671	4.16035	up	12.807	29.0962	24.0656	71.3635	110.731	81.7196	-1.83108	-0.647178	-0.921036	0.647178	1.28098	0.842673	P	P	P	P	SLC15A4	3.45914	3.45914
PTPRC	4.15251	2.05398	4.15251	up	2.58264	6.52391	4.48307	18.2401	16.6162	17.8452	-2.01128	-0.674391	-1.21564	0.808914	0.674391	0.777336	P	P	P	P	PTPRC	3.453	3.453
SERPING1	4.15054	2.0533	4.15054	up	68.1101	121.251	67.1005	387.117	333.364	307.027	-1.50224	-0.670185	-1.52379	1.00459	0.788917	0.670185	P	P	P	P	SERPING2	3.45146	3.45146
ANKRD2	4.13354	2.04738	4.13354	up	1	1	3.6202	1	26.3366	9.70824	-0.928035	-0.928035	0.928035	-0.928035	3.79096	2.35117	P	P	P	P	ANKRD3	3.43816	3.43816
SFRP1	4.12954	2.04598	4.12954	up	22.5875	6.08319	2.12815	164.174	17.9181	7.00021	1.01208	-0.880544	-2.39577	3.87371	0.677974	-0.677974	P	P	P	P	SFRP2	3.43502	3.43502
NR4A1	4.12902	2.0458	4.12902	up	486.067	24.8801	28.1731	1278.72	291.531	64.3375	1.82746	-2.46063	-2.2813	3.22294	1.08996	-1.08996	P	P	P	P	NR4A2	3.43461	3.43461
SRPX2	4.11379	2.04047	4.11379	up	2.11048	1.31303	1	10.9228	4.62894	3.81562	-0.427173	-1.11184	-1.50474	1.94453	0.705938	0.427173	P	P	P	P	SRPX3	3.42268	3.42268
FLI1	4.1077	2.03833	4.1077	up	8.59902	4.51231	5.2877	32.3155	17.3504	25.3625	-0.506362	-1.43667	-1.20789	1.40362	0.506362	1.05409	P	P	P	P	FLI2	3.41791	3.41791
RAB37	4.10708	2.03811	4.10708	up	3.96479	5.17423	7.50287	28.6109	14.0445	26.5372	-1.37244	-0.988344	-0.452245	1.47881	0.452245	1.37026	P	P	P	P	RAB38	3.41742	3.41742
CBFA2T3	4.10258	2.03653	4.10258	up	2.47941	7.76029	6.42018	10.7517	24.279	32.6766	-1.88131	-0.235191	-0.508688	0.235191	1.41034	1.83888	P	P	P	P	CBFA2T4	3.4139	3.4139
RASGRP4	4.10103	2.03599	4.10103	up	2.61191	5.90069	3.56141	28.0093	14.1487	9.55308	-1.52332	-0.347541	-1.07598	1.89941	0.914173	0.347541	P	P	P	P	RASGRP5	3.41268	3.41268
ADAMTS2	4.08931	2.03186	4.08931	up	36.9327	19.1225	7.59654	151.376	49.318	49.1428	-0.20604	-1.15567	-2.48753	1.82912	0.211175	0.20604	P	P	P	P	ADAMTS3	3.40349	3.40349
PIGR	4.0857	2.03058	4.0857	up	1	1	1	1	1	68.2025	0	0	0	0	0	6.09175	P	P	P	P	PIGR	3.40066	3.40066
CCR7	4.08313	2.02968	4.08313	up	1.08706	2.48022	6.51409	10.7232	14.8361	7.51509	-2.68625	-1.49621	-0.103113	0.615987	1.08436	0.103113	P	P	P	P	CCR8	3.39865	3.39865
EPM2A	4.06687	2.02392	4.06687	up	1.31702	1	2.12829	5.00641	5.47931	6.87308	-1.30946	-1.70674	-0.617041	0.617041	0.747259	1.07422	P	P	P	P	EPM2A	3.38589	3.38589
TBC1D10C	4.06622	2.02369	4.06622	up	3.85739	17.1368	16.7031	20.3298	59.2312	61.6468	-2.27465	-0.123249	-0.160231	0.12325	1.66601	1.72368	P	P	P	P	TBC1D10C	3.38538	3.38538
DAAM2	4.06028	2.02158	4.06028	up	5.84097	1.94186	2.92281	33.8486	8.24762	7.94878	-0.222263	-1.81103	-1.22111	2.31255	0.275507	0.222263	P	P	P	P	DAAM3	3.38071	3.38071
SLC2A4	4.05717	2.02047	4.05717	up	1.10413	1	4.20588	5.03044	7.35568	8.3814	-2.05864	-2.20155	-0.129138	0.129138	0.677313	0.865645	P	P	P	P	SLC2A5	3.37827	3.37827
MYL4	4.05404	2.01936	4.05404	up	1	1	1.20308	1	8.3714	9.57547	-0.133366	-0.133366	0.133366	-0.133366	2.9321	3.12598	P	P	P	P	MYL5	3.37581	3.37581
SLC5A6	4.0482	2.01728	4.0482	up	16.5226	28.07	14.136	126.29	64.7342	53.2023	-1.22582	-0.46123	-1.45088	1.70841	0.744269	0.46123	P	P	P	P	SLC5A7	3.37123	3.37123
TRAF3IP3	4.03799	2.01364	4.03799	up	2.26937	6.53012	4.82912	7.76217	20.7073	29.3145	-1.64949	-0.124675	-0.560025	0.124675	1.54028	2.04176	P	P	P	P	TRAF3IP4	3.3632	3.3632
SERPINF1	4.03152	2.01132	4.03152	up	71.114	79.4571	85.533	705.486	185.709	241.716	-0.825593	-0.66555	-0.559246	2.48482	0.559245	0.939515	P	P	P	P	SERPINF2	3.35812	3.35812
GDF10	4.02463	2.00886	4.02463	up	1.93976	3.5687	1.04127	9.61304	6.33343	7.71792	-1.29331	-0.413794	-2.19085	1.0158	0.413794	0.699019	P	P	P	P	GDF11	3.35271	3.35271
MYO1F	4.0177	2.00637	4.0177	up	8.98763	22.126	17.318	66.5361	60.0001	55.9458	-1.96887	-0.669144	-1.02261	0.919251	0.770078	0.669144	P	P	P	P	MYO1F	3.34725	3.34725
TNFRSF9	4.0142	2.00511	4.0142	up	1.82129	1.41437	1	4.53331	5.87399	6.25737	-0.657802	-1.0226	-1.52276	0.657802	1.03158	1.12279	P	P	P	P	TNFRSF10	3.34451	3.34451
MMP8	4.00692	2.00249	4.00692	up	3.77866	1	1	88.7758	2.73826	1	1.19125	-0.72663	-0.72663	5.74547	0.72663	-0.72663	P	P	P	P	MMP9	3.33878	3.33878
TRPM2	3.98782	1.9956	3.98782	up	1.66893	2.85022	1.63471	15.3066	6.20468	5.19239	-1.20481	-0.432663	-1.2347	1.99235	0.689621	0.432663	P	P	P	P	TRPM3	3.32375	3.32375
GDF15	3.98735	1.99543	3.98735	up	1	1	1	9.53998	1.93385	3.43624	-0.475738	-0.475738	-0.475738	2.77825	0.475738	1.30509	P	P	P	P	GDF16	3.32338	3.32338
TEK	3.98039	1.99291	3.98039	up	15.3044	3.82921	3.01325	60.5044	12.3457	14.9085	0.173874	-1.82495	-2.17068	2.15697	-0.136063	0.136063	P	P	P	P	TEK	3.31789	3.31789
NCAM1	3.97939	1.99255	3.97939	up	1	1.15049	1.34172	2.56508	4.70369	8.06224	-0.891544	-0.689295	-0.46746	0.46746	1.34225	2.11964	P	P	P	P	NCAM2	3.31711	3.31711
ADAMTS14	3.97741	1.99183	3.97741	up	1	1.32166	1	6.65067	4.72658	2.6455	-0.902946	-0.500595	-0.902946	1.83055	1.33785	0.500595	P	P	P	P	ADAMTS15	3.31555	3.31555
PLN	3.97688	1.99164	3.97688	up	2.67766	1	4.00286	10.3638	4.27791	15.2056	-0.627996	-2.04897	-0.0479376	1.32451	0.0479374	1.87756	P	P	P	P	PLN	3.31513	3.31513
IL2RA	3.97462	1.99082	3.97462	up	1	2.04974	1	9.17683	5.20437	2.69479	-1.23281	-0.197366	-1.23281	1.96519	1.14692	0.197366	P	P	P	P	IL2RA	3.31335	3.31335
GPR68	3.96794	1.98839	3.96794	up	14.738	4.78112	4.05763	41.6389	30.1586	14.2241	0.0256016	-1.59852	-1.83523	1.52399	1.05863	-0.0256016	P	P	P	P	GPR69	3.30809	3.30809
TFPI	3.96557	1.98753	3.96557	up	4.91199	3.39222	1	27.1881	6.63767	5.7579	-0.114618	-0.648696	-2.41093	2.35398	0.319752	0.114618	P	P	P	P	TFPI	3.30622	3.30622
FAM167B	3.96452	1.98715	3.96452	up	11.2148	10.5567	7.3731	52.9272	34.2527	30.0032	-0.709856	-0.797101	-1.31492	1.52875	0.900957	0.709856	P	P	P	P	FAM167B	3.30539	3.30539
GNAO1	3.96169	1.98612	3.96169	up	3.56423	3.35944	3.65581	14.6579	10.2822	18.0593	-0.782544	-0.867913	-0.745943	1.25747	0.745943	1.55854	P	P	P	P	GNAO2	3.30317	3.30317
PLXNC1	3.95716	1.98446	3.95716	up	1	3.45259	3.27258	5.90772	9.22485	12.8471	-2.17514	-0.387461	-0.464712	0.387461	1.03039	1.50823	P	P	P	P	PLXNC2	3.29959	3.29959
KCNE4	3.95525	1.98377	3.95525	up	5.90716	2.57926	3.89774	23.9665	15.7558	9.73116	-0.360074	-1.55558	-0.959901	1.66041	1.05527	0.360074	P	P	P	P	KCNE5	3.29809	3.29809
CORO1A	3.95031	1.98197	3.95031	up	18.8256	77.2489	67.4158	163.6	181.721	203.287	-2.57811	-0.541293	-0.737721	0.541294	0.692846	0.854638	P	P	P	P	CORO1A	3.2942	3.2942
ANGPTL2	3.94943	1.98164	3.94943	up	17.9411	12.0476	18.7661	136.121	37.8851	48.4543	-0.571611	-1.14613	-0.506751	2.35194	0.506751	0.861745	P	P	P	P	ANGPTL3	3.2935	3.2935
MYOZ2	3.94586	1.98034	3.94586	up	1	1	5.90606	1	21.5881	16.8077	-1.2811	-1.2811	1.2811	-1.2811	3.15107	2.78995	P	P	P	P	MYOZ3	3.29069	3.29069
CSRP3	3.93832	1.97758	3.93832	up	1.42614	4.04416	33.3342	1	138.213	84.9699	-3.02527	-1.52155	1.52155	-3.53739	3.57336	2.87149	P	P	P	P	CSRP4	3.28474	3.28474
HSPB2	3.92829	1.9739	3.92829	up	1	1	7.13433	1	21.6468	19.9789	-1.41739	-1.41739	1.41739	-1.41739	3.01869	2.90302	P	P	P	P	HSPB3	3.27683	3.27683
COL13A1	3.92788	1.97375	3.92788	up	3.03857	1.57413	1	13.5412	6.46643	3.31026	-0.061776	-1.01061	-1.66517	2.09412	1.0278	0.061776	P	P	P	P	COL13A2	3.2765	3.2765
ZCCHC24	3.90895	1.96678	3.90895	up	15.9675	11.2875	14.1517	63.4075	45.8456	52.4064	-0.760823	-1.26124	-0.934986	1.22869	0.760822	0.953782	P	P	P	P	ZCCHC25	3.26156	3.26156
SLAMF1	3.90206	1.96424	3.90206	up	1	1.57135	1.75987	3.11496	5.94068	8.87864	-1.22734	-0.575337	-0.411872	0.411872	1.34329	1.923	P	P	P	P	SLAMF2	3.25612	3.25612
PDGFB	3.88197	1.95679	3.88197	up	9.3799	4.91747	5.33985	48.647	16.5598	17.886	-0.41002	-1.34168	-1.22279	1.96469	0.41002	0.521166	P	P	P	P	PDGFB	3.24024	3.24024
SMTNL1	3.87861	1.95554	3.87861	up	1	1	5.34335	1	21.852	14.2676	-1.20887	-1.20887	1.20887	-1.20887	3.24082	2.6258	P	P	P	P	SMTNL2	3.23759	3.23759
PRDX4	3.87185	1.95302	3.87185	up	53.6292	99.2371	54.4754	138.729	301.197	402.728	-1.12952	-0.241659	-1.10693	0.241659	1.3601	1.7792	P	P	P	P	PRDX5	3.23224	3.23224
GNG11	3.87093	1.95268	3.87093	up	253.781	216.423	252.416	1549.78	871.081	595.657	-0.615448	-0.845179	-0.62323	1.99496	1.16377	0.615449	P	P	P	P	GNG12	3.23151	3.23151
HMHA1	3.86922	1.95204	3.86922	up	8.62915	19.0835	18.2098	40.8613	62.0349	68.5258	-1.69424	-0.549204	-0.616815	0.549205	1.15155	1.29512	P	P	P	P	HMHA2	3.23016	3.23016
TRIM52	3.86437	1.95023	3.86437	up	1.90922	2.57526	2.71388	7.23522	7.40917	14.3642	-1.21471	-0.782979	-0.70734	0.70734	0.741615	1.69671	P	P	P	P	TRIM53	3.22632	3.22632
IL2RG	3.85332	1.9461	3.85332	up	5.76066	16.4784	15.5753	27.5005	57.6445	53.3616	-1.88571	-0.369441	-0.450757	0.369441	1.43717	1.32578	P	P	P	P	IL2RG	3.21758	3.21758
SERPINE2	3.841	1.94148	3.841	up	66.6684	14.5506	21.1343	398.05	54.7516	53.3075	0.303383	-1.89254	-1.35403	2.88126	0.0192814	-0.0192814	P	P	P	P	SERPINE3	3.20783	3.20783
SLAMF8	3.84095	1.94146	3.84095	up	2.21364	14.0731	5.90345	10.0388	34.0777	30.4626	-2.42477	0.243677	-1.00963	-0.243677	1.51956	1.35778	P	P	P	P	SLAMF9	3.20779	3.20779
GPR65	3.83969	1.94099	3.83969	up	1	2.71749	1.62713	5.40167	6.1081	7.58653	-1.93784	-0.495566	-1.23551	0.495565	0.672883	0.9856	P	P	P	P	GPR66	3.20679	3.20679
TMOD4	3.82591	1.9358	3.82591	up	1	1	20.5307	1	36.8797	31.176	-2.17986	-2.17986	2.17986	-2.17986	3.0249	2.78251	P	P	P	P	TMOD5	3.19587	3.19587
SLC43A3	3.82449	1.93527	3.82449	up	5.44216	7.98881	9.06946	20.6999	32.0233	33.2751	-1.3321	-0.778304	-0.595268	0.595268	1.22477	1.28009	P	P	P	P	SLC43A4	3.19475	3.19475
PSTPIP1	3.82205	1.93435	3.82205	up	2.42283	8.14398	8.78228	16.8841	24.6803	23.2182	-2.3294	-0.58036	-0.471499	0.471499	1.01919	0.93109	P	P	P	P	PSTPIP2	3.19282	3.19282
KCNE2	3.81941	1.93335	3.81941	up	1.67514	1	1.22127	12.4113	3.86678	2.37512	-0.251859	-0.996141	-0.707759	2.63744	0.954992	0.251859	P	P	P	P	KCNE3	3.19072	3.19072
CD3D	3.81698	1.93243	3.81698	up	10.4082	29.5213	26.3118	48.3068	73.6254	126.411	-1.85927	-0.355235	-0.521281	0.355235	0.963213	1.74306	P	P	P	P	CD3D	3.1888	3.1888
APBB1IP	3.81398	1.9313	3.81398	up	2.11064	3.66832	2.93786	12.4646	9.58731	10.5602	-1.49044	-0.693003	-1.01336	1.07164	0.693003	0.832442	P	P	P	P	APBB1IP	3.18642	3.18642
DDIT3	3.8128	1.93085	3.8128	up	8.26529	10.0191	11.7769	41.6369	39.9124	32.5284	-1.24369	-0.966077	-0.73287	1.08903	1.02801	0.73287	P	P	P	P	DDIT4	3.18548	3.18548
HCLS1	3.80587	1.92823	3.80587	up	6.95045	14.069	9.71696	37.7581	43.1493	32.1504	-1.6135	-0.596159	-1.1301	0.828108	1.02066	0.596159	P	P	P	P	HCLS2	3.17999	3.17999
SH2D1A	3.80487	1.92785	3.80487	up	1.30169	5.36678	5.17903	5.70855	15.1167	23.0944	-2.0882	-0.0445337	-0.0959086	0.0445337	1.44948	2.06088	P	P	P	P	SH2D1A	3.1792	3.1792
LITAF	3.79977	1.92591	3.79977	up	41.9128	49.7048	73.6154	220.77	195.349	195.09	-1.51565	-1.26965	-0.70303	0.881434	0.704945	0.70303	P	P	P	P	LITAF	3.17515	3.17515
ITGA7	3.79715	1.92492	3.79715	up	8.20087	6.58907	12.2659	64.7366	22.8439	24.5378	-1.02938	-1.34508	-0.448578	1.95135	0.448578	0.551775	P	P	P	P	ITGA8	3.17307	3.17307
NUP210	3.79696	1.92484	3.79696	up	2.95356	4.62508	3.75722	9.45835	16.8795	17.598	-1.16308	-0.516055	-0.815868	0.516055	1.35167	1.41181	P	P	P	P	NUP211	3.17292	3.17292
TM4SF18	3.79592	1.92445	3.79592	up	4.72365	1.23851	2.61582	22.7899	6.12576	5.99562	-0.172004	-2.1033	-1.02464	2.09842	0.202983	0.172004	P	P	P	P	TM4SF19	3.1721	3.1721
SLC2A6	3.79416	1.92378	3.79416	up	6.49925	16.6258	4.88133	23.4821	46.4382	26.4192	-1.60415	-0.249069	-2.01715	0.249069	1.23282	0.419095	P	P	P	P	SLC2A7	3.1707	3.1707
GMFG	3.78957	1.92203	3.78957	up	15.5993	30.8063	20.1366	91.3595	82.8526	69.573	-1.5694	-0.587651	-1.20106	0.980679	0.839671	0.587651	P	P	P	P	GMFG	3.16706	3.16706
LARP6	3.7891	1.92185	3.7891	up	4.6525	3.18879	7.0496	30.7491	12.629	14.6515	-1.0201	-1.5651	-0.420563	1.70437	0.420564	0.634872	P	P	P	P	LARP7	3.16668	3.16668
VAV1	3.78544	1.92046	3.78544	up	8.41858	15.9237	10.0828	29.9852	49.5843	49.313	-1.37606	-0.456537	-1.11582	0.456537	1.18217	1.17425	P	P	P	P	VAV2	3.16378	3.16378
MYOM1	3.78478	1.92021	3.78478	up	1.30865	1.21417	3.9798	7.08831	5.74557	8.41803	-1.86949	-1.9776	-0.264877	0.567868	0.264877	0.81591	P	P	P	P	MYOM2	3.16326	3.16326
CACNG1	3.78167	1.91902	3.78167	up	1	1	8.6642	1	22.6187	20.7163	-1.55753	-1.55753	1.55753	-1.55753	2.94191	2.81516	P	P	P	P	CACNG2	3.16079	3.16079
MCAM	3.76912	1.91423	3.76912	up	37.3724	12.4714	24.6225	231.768	47.6345	55.6602	-0.175017	-1.75837	-0.777013	2.45762	0.175017	0.399656	P	P	P	P	MCAM	3.15083	3.15083
GRAMD1B	3.76787	1.91375	3.76787	up	1	1.69708	1.02126	5.76706	4.91664	3.26967	-1.2361	-0.473045	-1.20575	1.29174	1.06157	0.473045	P	P	P	P	GRAMD1B	3.14983	3.14983
C1QB	3.76708	1.91345	3.76708	up	80.6669	186.676	174.234	349.701	596.105	672.841	-1.66328	-0.452793	-0.552303	0.452793	1.22224	1.39694	P	P	P	P	C1QB	3.1492	3.1492
AOC3	3.76476	1.91256	3.76476	up	1	1	1	13.1935	1.65467	2.44423	-0.363272	-0.363272	-0.363272	3.35848	0.363272	0.926108	P	P	P	P	AOC4	3.14736	3.14736
AGR2	3.76151	1.91131	3.76151	up	1	1	1	1.09302	3.48588	13.9684	-0.0641599	-0.0641599	-0.0641599	0.0641599	1.73736	3.73994	P	P	P	P	AGR3	3.14478	3.14478
ENG	3.75779	1.90988	3.75779	up	98.0658	59.6538	45.6724	412.158	223.393	153.983	-0.325475	-1.04261	-1.4279	1.7459	0.862288	0.325475	P	P	P	P	ENG	3.14182	3.14182
SMOC2	3.75667	1.90945	3.75667	up	18.6885	6.73573	6.77922	131.115	18.5385	18.6132	0.00872612	-1.46352	-1.45423	2.81934	-0.0029006	0.00290108	P	P	P	P	SMOC3	3.14093	3.14093
ZEB2	3.75459	1.90865	3.75459	up	4.16169	2.25443	1.81328	29.9487	5.81236	5.17282	-0.156891	-1.0413	-1.35546	2.69036	0.325064	0.156891	P	P	P	P	ZEB3	3.13928	3.13928
KCNMB1	3.75289	1.908	3.75289	up	5.90374	1.52246	5.34767	42.65	7.88685	7.55286	-0.177697	-2.13292	-0.320416	2.67515	0.240123	0.177697	P	P	P	P	KCNMB2	3.13792	3.13792
ADPRHL1	3.75105	1.9073	3.75105	up	1	1	5.29823	1	19.2235	14.5465	-1.20276	-1.20276	1.20276	-1.20276	3.06204	2.65984	P	P	P	P	ADPRHL2	3.13647	3.13647
GCNT2	3.74967	1.90676	3.74967	up	1.54833	1.76347	1.44967	10.0879	6.1793	3.34764	-0.650068	-0.462364	-0.745056	2.05377	1.34666	0.462364	P	P	P	P	GCNT3	3.13537	3.13537
PDCD1	3.74726	1.90583	3.74726	up	2.95836	7.68398	3.2308	9.68548	24.3219	16.4047	-1.54404	-0.166985	-1.41695	0.166985	1.49535	0.927199	P	P	P	P	PDCD2	3.13345	3.13345
GYPC	3.7383	1.90238	3.7383	up	23.894	60.289	65.662	234.948	119.972	175.312	-1.89319	-0.557947	-0.434784	1.40443	0.434783	0.982011	P	P	P	P	GYPC	3.12633	3.12633
APOBEC2	3.73773	1.90216	3.73773	up	1	1	12.8835	1	25.3092	26.5815	-1.84373	-1.84373	1.84373	-1.84373	2.81786	2.88862	P	P	P	P	APOBEC3	3.12588	3.12588
AKNA	3.73633	1.90162	3.73633	up	8.58512	16.677	15.7478	38.1188	54.6826	56.4197	-1.55427	-0.596322	-0.679031	0.596322	1.1169	1.16202	P	P	P	P	AKNA	3.12476	3.12476
NFIL3	3.73547	1.90129	3.73547	up	53.2336	28.0054	15.4375	268.331	105.951	42.1952	0.167629	-0.759003	-1.61827	2.50123	1.16062	-0.167629	P	P	P	P	NFIL4	3.12407	3.12407
STAC	3.73282	1.90027	3.73282	up	5.25356	1.66527	1.97256	28.3093	4.75571	6.66708	0.0718172	-1.58572	-1.34141	2.50173	-0.0718174	0.415577	P	P	P	P	STAC	3.12197	3.12197
SLC40A1	3.72181	1.896	3.72181	up	6.41621	1.71068	3.54266	70.7541	4.54006	6.24059	0.269525	-1.63763	-0.587364	3.73255	-0.229486	0.229486	P	P	P	P	SLC40A2	3.11321	3.11321
CP	3.72098	1.89568	3.72098	up	2.01601	1.3007	1	14.6542	1.84492	4.99692	0.0639722	-0.568242	-0.947531	2.92571	-0.0639722	1.37351	P	P	P	P	CP	3.11255	3.11255
MEOX1	3.70834	1.89077	3.70834	up	16.4661	10.5138	7.23408	67.7683	37.3394	25.2394	-0.308089	-0.955304	-1.49471	1.73302	0.87311	0.308089	P	P	P	P	MEOX2	3.10249	3.10249
CFL2	3.7051	1.88951	3.7051	up	5.82635	3.6101	6.51433	27.8251	12.7645	19.6221	-0.646249	-1.3368	-0.485224	1.60947	0.485224	1.10557	P	P	P	P	CFL3	3.09991	3.09991
ATP8B2	3.70025	1.88762	3.70025	up	24.1071	19.4923	20.454	88.2206	64.4538	85.6366	-0.709404	-1.01596	-0.946479	1.16225	0.709404	1.11937	P	P	P	P	ATP8B3	3.09604	3.09604
SLCO2B1	3.69781	1.88667	3.69781	up	2.93465	4.69255	3.64211	10.4629	16.4286	14.7536	-1.2556	-0.578419	-0.944017	0.578419	1.22935	1.0742	P	P	P	P	SLCO2B2	3.09409	3.09409
CD86	3.69631	1.88608	3.69631	up	5.4326	15.1042	8.31556	26.933	37.5383	34.0833	-1.89245	-0.417213	-1.27828	0.417212	0.896201	0.756903	P	P	P	P	CD87	3.0929	3.0929
PKDCC	3.69613	1.88602	3.69613	up	2.1095	4.56123	10.9663	20.0336	16.5153	16.1034	-2.65525	-1.54273	-0.277144	0.592201	0.313582	0.277144	P	P	P	P	PKDCC	3.09276	3.09276
NR1H3	3.69421	1.88527	3.69421	up	5.62119	19.6037	9.98517	18.9908	64.6493	45.1835	-1.77927	0.0229125	-0.950355	-0.022913	1.74442	1.22758	P	P	P	P	NR1H4	3.09123	3.09123
INPP5D	3.6869	1.88241	3.6869	up	3.77645	7.03499	5.15455	17.0703	20.8038	19.3259	-1.53695	-0.639434	-1.08814	0.639434	0.924793	0.818481	P	P	P	P	INPP5D	3.08541	3.08541
MYOT	3.6842	1.88135	3.6842	up	1	1	11.5607	1	24.6887	23.4162	-1.76558	-1.76558	1.76558	-1.76558	2.8602	2.78386	P	P	P	P	MYOT	3.08325	3.08325
SLC46A3	3.68336	1.88102	3.68336	up	2.00384	3.56011	2.01489	9.5239	7.12568	10.5845	-1.32971	-0.500553	-1.32177	0.919078	0.500553	1.07141	P	P	P	P	SLC46A4	3.08258	3.08258
NRP2	3.6772	1.87861	3.6772	up	6.63149	2.72279	1	25.6497	7.00903	4.99386	0.204589	-1.07966	-2.52474	2.15613	0.284471	-0.204589	P	P	P	P	NRP3	3.07767	3.07767
CYBA	3.6767	1.87841	3.6767	up	78.6978	196.053	115.1	281.567	522.219	600.275	-1.57797	-0.261117	-1.02947	0.261117	1.15229	1.35326	P	P	P	P	CYBA	3.07727	3.07727
RASA3	3.67635	1.87828	3.67635	up	13.3299	7.76366	6.66984	76.8145	20.4825	21.7989	-0.309863	-1.08972	-1.30881	2.21685	0.309863	0.399726	P	P	P	P	RASA4	3.07699	3.07699
LCP1	3.6744	1.87751	3.6744	up	20.9589	56.3615	37.2607	123.25	139.083	127.38	-1.99155	-0.564403	-1.16146	0.564403	0.738761	0.611954	P	P	P	P	LCP2	3.07544	3.07544
PCP4	3.67281	1.87688	3.67281	up	1	1	1	7.73807	3.14969	2.0328	-0.511734	-0.511734	-0.511734	2.44024	1.14348	0.511734	P	P	P	P	PCP5	3.07417	3.07417
OLR1	3.6721	1.87661	3.6721	up	1	1	1	9.16774	5.4011	1	0	0	0	3.19657	2.43325	0	P	P	P	P	OLR2	3.0736	3.0736
SCARF1	3.67198	1.87656	3.67198	up	16.0083	12.5553	8.37034	53.2392	40.9942	38.1646	-0.626708	-0.977231	-1.56217	1.10696	0.729892	0.626708	P	P	P	P	SCARF2	3.0735	3.0735
TCF4	3.66459	1.87365	3.66459	up	5.91398	4.99637	4.86253	27.4512	15.9622	16.1368	-0.716229	-0.959478	-0.998651	1.49844	0.716229	0.731925	P	P	P	P	TCF5	3.06761	3.06761
VPREB3	3.66227	1.87274	3.66227	up	1.14563	1	1	2.24962	4.16016	6.01277	-0.48677	-0.682911	-0.682911	0.48677	1.37373	1.90512	P	P	P	P	VPREB4	3.06576	3.06576
MILR1	3.66222	1.87272	3.66222	up	1.62749	2.09038	1	8.87338	4.64725	4.0522	-0.838587	-0.47747	-1.54124	1.60825	0.675142	0.47747	P	P	P	P	MILR2	3.06572	3.06572
ADSSL1	3.65729	1.87077	3.65729	up	1	1	10.1282	1	20.4243	24.2584	-1.67015	-1.67015	1.67015	-1.67015	2.68206	2.93026	P	P	P	P	ADSSL2	3.06178	3.06178
CSF1R	3.65728	1.87077	3.65728	up	17.8759	35.6807	20.9199	77.3695	104.352	80.8471	-1.55544	-0.558311	-1.32858	0.558311	0.989932	0.621741	P	P	P	P	CSF1R	3.06178	3.06178
MMP2	3.64805	1.86712	3.64805	up	188.019	164.323	225.256	1521.92	487.477	455.42	-0.768503	-0.962847	-0.507816	2.24844	0.605953	0.507816	P	P	P	P	MMP3	3.05441	3.05441
CLEC4E	3.64196	1.86472	3.64196	up	23.8478	52.8941	11.2184	82.3261	114.274	72.662	-1.3783	-0.229047	-2.46629	0.409196	0.882272	0.229047	P	P	P	P	CLEC4E	3.04955	3.04955
NRP1	3.63513	1.86201	3.63513	up	8.39326	5.00519	4.97873	53.6248	11.5333	16.2446	-0.229251	-0.975058	-0.982705	2.44635	0.229251	0.723406	P	P	P	P	NRP2	3.04409	3.04409
SLC41A2	3.62819	1.85925	3.62819	up	1	1.4651	3.0275	4.09489	6.19781	8.34717	-1.81598	-1.26498	-0.217849	0.217849	0.815783	1.24531	P	P	P	P	SLC41A3	3.03854	3.03854
HEG1	3.62676	1.85868	3.62676	up	3.98415	2.13085	1	18.1901	3.99972	5.56647	-0.00281358	-0.905656	-1.99709	2.188	0.00281346	0.479677	P	P	P	P	HEG2	3.0374	3.0374
RASAL3	3.62632	1.85851	3.62632	up	1.43344	4.36539	5.36479	9.32846	12.0726	14.2149	-2.3031	-0.69647	-0.399058	0.399059	0.771084	1.00675	P	P	P	P	RASAL4	3.03705	3.03705
CHRNB1	3.62008	1.85602	3.62008	up	3.0686	5.14995	4.13246	6.7741	18.1306	25.2256	-0.944713	-0.197735	-0.515293	0.197735	1.61806	2.09452	P	P	P	P	CHRNB2	3.03206	3.03206
PLVAP	3.61222	1.85289	3.61222	up	81.1027	70.7437	59.4372	368.062	214.981	203.134	-0.662304	-0.859453	-1.11069	1.51982	0.744083	0.662305	P	P	P	P	PLVAP	3.02577	3.02577
RGL1	3.60545	1.85018	3.60545	up	4.36112	4.91777	3.4412	20.8383	13.1105	12.6611	-0.855469	-0.682163	-1.19726	1.401	0.732483	0.682163	P	P	P	P	RGL2	3.02036	3.02036
IL15RA	3.59885	1.84754	3.59885	up	8.31274	12.1164	3.43546	31.8415	27.4801	18.4324	-0.846207	-0.302641	-2.12103	1.09131	0.878785	0.302641	P	P	P	P	IL15RA	3.01508	3.01508
KLRF1	3.5979	1.84715	3.5979	up	1	5.14785	5.11565	4.32883	16.8678	16.7975	-2.35944	0.00452614	-0.00452614	-0.245467	1.71676	1.71073	P	P	P	P	KLRF2	3.01432	3.01432
SHISA4	3.59748	1.84699	3.59748	up	11.1067	7.79198	20.1136	39.7153	41.9069	48.6938	-1.3475	-1.85887	-0.490762	0.490762	0.568254	0.784805	P	P	P	P	SHISA5	3.01398	3.01398
GIMAP6	3.59037	1.84413	3.59037	up	5.73076	16.458	13.0368	22.1511	58.4058	43.9873	-1.73629	-0.214294	-0.550493	0.214295	1.61303	1.204	P	P	P	P	GIMAP7	3.00829	3.00829
IFNG	3.58892	1.84355	3.58892	up	1.04648	7.59419	1	6.91668	11.8382	4.48662	-2.41231	0.447042	-2.47785	0.312225	1.08752	-0.312225	P	P	P	P	IFNG	3.00713	3.00713
STK10	3.58354	1.84138	3.58354	up	4.95891	6.93771	5.67829	23.6912	19.9078	19.061	-1.21348	-0.729046	-1.01805	1.04277	0.791757	0.729046	P	P	P	P	STK11	3.00282	3.00282
TGFBR2	3.58324	1.84126	3.58324	up	36.9648	19.881	8.96053	128.683	40.7747	57.7399	-0.0707607	-0.965523	-2.11526	1.72884	0.0707612	0.572655	P	P	P	P	TGFBR3	3.00258	3.00258
ANO6	3.57478	1.83785	3.57478	up	9.26904	4.58647	1.92823	28.5661	10.7397	12.2061	-0.106231	-1.12127	-2.37137	1.51758	0.106231	0.29088	P	P	P	P	ANO7	2.9958	2.9958
TRIM72	3.56806	1.83514	3.56806	up	1.269	1.29347	8.75571	1.02094	33.4269	19.1297	-1.40704	-1.37949	1.37949	-1.72084	3.3122	2.50701	P	P	P	P	TRIM73	2.99042	2.99042
FHOD1	3.56582	1.83423	3.56582	up	8.59463	4.96647	7.50089	38.3252	18.695	20.2607	-0.560572	-1.35179	-0.756946	1.59621	0.560572	0.676604	P	P	P	P	FHOD2	2.98862	2.98862
KCNS3	3.55615	1.83031	3.55615	up	2.35678	1.33906	1	12.3484	4.70169	2.44452	-0.026367	-0.841963	-1.26318	2.36307	0.969995	0.0263671	P	P	P	P	KCNS4	2.98087	2.98087
TMC8	3.55107	1.82825	3.55107	up	7.27136	10.6581	9.6122	56.8826	25.8722	22.6664	-1.09596	-0.544303	-0.693314	1.87173	0.73515	0.544302	P	P	P	P	TMC9	2.9768	2.9768
TNFRSF11B	3.54895	1.82739	3.54895	up	5.88449	1.62367	3.70437	24.9459	9.64695	6.57403	-0.0799303	-1.93759	-0.747619	2.00388	0.633225	0.0799303	P	P	P	P	TNFRSF11B	2.9751	2.9751
ACTC1	3.54854	1.82723	3.54854	up	1	2.63394	18.8048	1	47.4597	46.6337	-2.81513	-1.4179	1.4179	-2.81513	2.75351	2.72818	P	P	P	P	ACTC2	2.97477	2.97477
CARNS1	3.54841	1.82717	3.54841	up	1.54497	5.10282	8.23549	4.36621	22.4948	29.5349	-2.069	-0.34528	0.34528	-0.570193	1.79494	2.18777	P	P	P	P	CARNS2	2.97467	2.97467
CXorf36	3.54697	1.82659	3.54697	up	14.7382	6.97619	5.97096	50.5973	24.6606	21.9558	-0.287521	-1.36657	-1.59105	1.49198	0.455127	0.287521	P	P	P	P	CXorf37	2.97351	2.97351
IL2RB	3.5433	1.82509	3.5433	up	4.01643	14.8417	15.7129	18.7827	50.0241	44.3473	-2.09669	-0.21102	-0.128727	0.128727	1.54195	1.36817	P	P	P	P	IL2RB	2.97057	2.97057
ELMO1	3.53638	1.82227	3.53638	up	5.11292	4.70856	4.63207	24.3431	14.0305	14.4397	-0.728174	-0.847035	-0.870664	1.52312	0.728174	0.769648	P	P	P	P	ELMO2	2.96501	2.96501
IL10RA	3.53572	1.822	3.53572	up	5.32084	10.0994	7.55293	20.1008	32.7669	27.238	-1.42104	-0.496492	-0.915653	0.496492	1.20148	0.93486	P	P	P	P	IL10RA	2.96448	2.96448
TSPAN18	3.53502	1.82172	3.53502	up	5.57571	2.96192	3.20986	28.9611	7.6538	10.5644	-0.22851	-1.14113	-1.02516	2.14838	0.22851	0.693473	P	P	P	P	TSPAN19	2.96392	2.96392
COL5A3	3.5312	1.82016	3.5312	up	14.1398	5.05559	9.18029	74.0104	18.664	20.919	-0.200248	-1.68406	-0.823398	2.18772	0.200248	0.364804	P	P	P	P	COL5A4	2.96085	2.96085
BGN	3.52889	1.81921	3.52889	up	119.495	92.5838	114.611	993.835	234.958	238.627	-0.487726	-0.855845	-0.547931	2.56833	0.487727	0.510081	P	P	P	P	BGN	2.959	2.959
LIF	3.52748	1.81864	3.52748	up	18.1145	10.864	2.44699	95.606	27.6319	8.00103	0.368795	-0.368795	-2.51927	2.76875	0.977984	-0.810093	P	P	P	P	LIF	2.95787	2.95787
EDNRA	3.52255	1.81662	3.52255	up	8.53102	4.14385	3.10729	28.4776	11.0178	15.3024	-0.184523	-1.22627	-1.64158	1.55451	0.184523	0.658445	P	P	P	P	EDNRA	2.95391	2.95391
MANSC1	3.52228	1.81651	3.52228	up	12.9869	6.79447	8.14097	58.217	21.7743	24.7636	-0.372784	-1.30741	-1.04657	1.7916	0.372785	0.55838	P	P	P	P	MANSC2	2.95369	2.95369
ITIH4	3.52148	1.81618	3.52148	up	1.27713	4.91987	3.94789	12.8473	10.0307	8.40592	-2.33211	-0.386393	-0.703931	0.99838	0.641337	0.386393	P	P	P	P	ITIH5	2.95305	2.95305
PRAM1	3.52096	1.81597	3.52096	up	4.94139	9.81598	8.68228	38.2484	21.531	22.3214	-1.55682	-0.566606	-0.743664	1.39559	0.566606	0.618618	P	P	P	P	PRAM2	2.95263	2.95263
ITGA5	3.51773	1.81465	3.51773	up	22.4324	15.0711	13.8119	106.353	44.4871	42.9614	-0.468729	-1.04253	-1.1684	1.77648	0.519074	0.468729	P	P	P	P	ITGA6	2.95004	2.95004
CHRNA1	3.51694	1.81432	3.51694	up	1	1	1.13354	1	11.0817	4.44963	-0.0904177	-0.0904177	0.0904177	-0.0904177	3.37969	2.06327	P	P	P	P	CHRNA2	2.9494	2.9494
CDH11	3.51541	1.81369	3.51541	up	15.7437	3.96725	3.03154	55.5774	11.3293	13.0643	0.371931	-1.61663	-2.00472	2.19165	-0.102786	0.102786	P	P	P	P	CDH12	2.94817	2.94817
DUSP2	3.50941	1.81123	3.50941	up	15.0892	8.02952	6.49644	61.3975	40.9273	13.5385	0.0782242	-0.831907	-1.13757	2.10289	1.51777	-0.0782242	P	P	P	P	DUSP3	2.94335	2.94335
SASH3	3.50666	1.8101	3.50666	up	3.47792	11.306	10.9834	14.7861	32.136	39.1923	-1.89437	-0.193577	-0.23534	0.193577	1.31353	1.5999	P	P	P	P	SASH4	2.94114	2.94114
ZBP1	3.50648	1.81003	3.50648	up	8.09329	42.522	17.411	15.204	148.321	114.556	-1.74931	0.644105	-0.644105	-0.839653	2.44655	2.07388	P	P	P	P	ZBP2	2.941	2.941
TRIB2	3.49808	1.80656	3.49808	up	4.92669	5.46853	3.47358	19.7198	14.2877	14.2177	-0.839766	-0.689232	-1.34396	1.16119	0.696317	0.689231	P	P	P	P	TRIB3	2.93424	2.93424
FGR	3.49419	1.80496	3.49419	up	13.2471	17.3771	13.5828	65.1922	51.2871	39.8954	-0.991028	-0.599517	-0.954924	1.30799	0.961891	0.599518	P	P	P	P	FGR	2.93111	2.93111
GRAMD1A	3.49417	1.80495	3.49417	up	26.205	17.5146	15.2692	103.754	54.2498	53.1167	-0.509662	-1.09095	-1.28888	1.47559	0.540114	0.509662	P	P	P	P	GRAMD1A	2.9311	2.9311
LGALS1	3.49118	1.80372	3.49118	up	199.191	271.931	316.518	1034.72	912.826	772.385	-1.31165	-0.862563	-0.643517	1.06536	0.884536	0.643517	P	P	P	P	LGALS2	2.92869	2.92869
EBI3	3.49021	1.80331	3.49021	up	3.4858	11.1155	12.1795	19.1251	34.1201	30.7468	-2.1304	-0.457388	-0.325506	0.325506	1.16066	1.01048	P	P	P	P	EBI4	2.92791	2.92791
ITGB7	3.48633	1.80171	3.48633	up	7.71446	14.085	14.3573	34.3088	42.8545	44.9612	-1.52454	-0.656022	-0.628397	0.628397	0.949265	1.0185	P	P	P	P	ITGB8	2.92479	2.92479
SNAI1	3.48165	1.79977	3.48165	up	12.8706	8.92076	4.91314	52.2543	28.4823	15.9962	-0.156825	-0.685666	-1.54619	1.86465	0.989161	0.156825	P	P	P	P	SNAI2	2.92102	2.92102
GFPT2	3.47536	1.79716	3.47536	up	5.21985	6.38697	7.70146	37.6669	16.3513	17.499	-1.10422	-0.813101	-0.543101	1.74699	0.543101	0.640968	P	P	P	P	GFPT3	2.91596	2.91596
TBXAS1	3.47415	1.79666	3.47415	up	1.36011	1.87215	1.12879	8.33444	4.17203	3.46618	-0.905298	-0.444325	-1.17424	1.71006	0.711728	0.444325	P	P	P	P	TBXAS2	2.91499	2.91499
LAMB1	3.47087	1.7953	3.47087	up	32.4428	8.61952	7.10535	131.95	25.6754	24.5231	0.370635	-1.54158	-1.82029	2.39466	0.033123	-0.0331225	P	P	P	P	LAMB2	2.91235	2.91235
PPP1R3B	3.46823	1.7942	3.46823	up	19.1618	1.34778	1.90607	58.1497	6.32271	5.58555	1.68904	-2.14054	-1.64052	3.29058	0.0894217	-0.089422	P	P	P	P	PPP1R3B	2.91022	2.91022
CHRND	3.46526	1.79296	3.46526	up	1	1	1	1	11.143	3.73426	0	0	0	0	3.47807	1.90082	P	P	P	P	CHRND	2.90783	2.90783
GZMA	3.46197	1.79159	3.46197	up	6.97447	25.9929	16.4421	29.9825	79.5665	51.8435	-2.00096	-0.103002	-0.763724	0.103002	1.51104	0.893044	P	P	P	P	GZMA	2.90518	2.90518
C1R	3.46004	1.79079	3.46004	up	390.863	302.838	187.661	1488.69	764.125	808.882	-0.483573	-0.851689	-1.54211	1.44573	0.483573	0.565693	P	P	P	P	C1R	2.90363	2.90363
GJA4	3.45816	1.79001	3.45816	up	9.70341	10.5809	13.1708	57.761	29.5795	32.7318	-1.02441	-0.899508	-0.583627	1.54913	0.583627	0.729723	P	P	P	P	GJA5	2.90211	2.90211
BICC1	3.45759	1.78977	3.45759	up	2.33509	1.60478	1.9717	16.9594	3.45732	5.20872	-0.283088	-0.824191	-0.527126	2.57745	0.283088	0.874363	P	P	P	P	BICC2	2.90165	2.90165
FCRLA	3.45579	1.78901	3.45579	up	1	1.36768	1	1	7.4136	7.6137	-0.225865	0.225865	-0.225865	-0.225865	2.66431	2.70273	P	P	P	P	FCRLA	2.9002	2.9002
CXXC5	3.45558	1.78893	3.45558	up	4.1786	8.37576	12.6855	16.8963	26.6556	40.6765	-1.80885	-0.805652	-0.206763	0.206763	0.864495	1.47425	P	P	P	P	CXXC6	2.90003	2.90003
TP53I11	3.45541	1.78886	3.45541	up	29.4625	15.7833	19.3603	107.557	45.999	75.0742	-0.321362	-1.22184	-0.92714	1.54679	0.321361	1.02808	P	P	P	P	TP53I12	2.89989	2.89989
CD14	3.45024	1.7867	3.45024	up	64.0834	72.5633	25.3626	218.844	205.048	107.948	-0.465802	-0.286512	-1.80305	1.30608	1.21214	0.286512	P	P	P	P	CD15	2.89573	2.89573
DOK2	3.44417	1.78415	3.44417	up	2.95588	4.71872	4.07682	19.8395	11.1363	10.5151	-1.25281	-0.577997	-0.788949	1.49391	0.660805	0.577998	P	P	P	P	DOK3	2.89083	2.89083
2016-09-01	3.4437	1.78396	3.4437	up	3.32067	12.5689	14.7491	11.3621	28.3726	77.9842	-2.0357	-0.115384	0.115384	-0.261013	1.05926	2.51794	P	P	P	P	2016-09-02	2.89045	2.89045
FBN1	3.44168	1.78311	3.44168	up	17.462	7.18776	6.43719	101.754	15.2428	21.2364	0.0980454	-1.18256	-1.34167	2.64084	-0.0980454	0.380366	P	P	P	P	FBN2	2.88883	2.88883
TIMD4	3.43939	1.78215	3.43939	up	1.43448	7.61603	6.91932	1.7748	30.0136	57.7383	-2.33931	0.0692046	-0.0692046	-2.03218	2.04771	2.99162	P	P	P	P	TIMD5	2.88698	2.88698
EPB41L3	3.43551	1.78053	3.43551	up	1.60876	2.27316	1.70648	8.94309	5.78659	4.88975	-1.05128	-0.552531	-0.966206	1.42354	0.795484	0.552531	P	P	P	P	EPB41L4	2.88385	2.88385
PLOD3	3.42957	1.77803	3.42957	up	20.0505	20.2663	15.2492	70.4451	66.2171	53.5854	-0.716824	-0.701379	-1.11173	1.09604	1.00674	0.701378	P	P	P	P	PLOD4	2.87906	2.87906
GIPC3	3.42474	1.776	3.42474	up	1.70617	1	1	6.43242	3.54702	3.00378	-0.408009	-1.17877	-1.17877	1.50659	0.647837	0.408009	P	P	P	P	GIPC4	2.87516	2.87516
PAX1	3.42472	1.77599	3.42472	up	1	1	1.12936	5.88934	1.8189	4.23479	-0.519286	-0.519286	-0.34378	2.03882	0.34378	1.563	P	P	P	P	PAX2	2.87514	2.87514
KLF15	3.42026	1.77411	3.42026	up	1	1.43032	2.50315	6.78512	3.6589	5.77018	-1.59758	-1.08124	-0.273833	1.1648	0.273833	0.931039	P	P	P	P	KLF16	2.87154	2.87154
DDR2	3.41618	1.77238	3.41618	up	3.15939	1.33161	1	15.7837	3.7261	2.85193	0.0738537	-1.17262	-1.58579	2.39457	0.311874	-0.0738537	P	P	P	P	DDR3	2.86825	2.86825
GALNT16	3.41493	1.77186	3.41493	up	1	1	2.50877	6.91341	2.91548	4.95682	-1.43536	-1.43536	-0.108377	1.35404	0.108377	0.874058	P	P	P	P	GALNT17	2.86724	2.86724
CACNA1S	3.41452	1.77168	3.41452	up	1	1	6.51705	1	16.0331	16.1817	-1.35211	-1.35211	1.35211	-1.35211	2.65087	2.66418	P	P	P	P	CACNA1S	2.86691	2.86691
TRIM54	3.41414	1.77152	3.41414	up	1	1	7.65634	1	16.9237	18.004	-1.46833	-1.46833	1.46833	-1.46833	2.61265	2.70192	P	P	P	P	TRIM55	2.8666	2.8666
PTPN5	3.40711	1.76855	3.40711	up	1.84476	1	1	6.78284	2.60543	4.12865	-0.249044	-1.13248	-1.13248	1.62941	0.249044	0.913193	P	P	P	P	PTPN6	2.86092	2.86092
SLC43A1	3.40574	1.76797	3.40574	up	2.94421	5.67522	8.15972	14.6655	18.2539	20.1191	-1.89356	-0.946761	-0.422917	0.422917	0.738696	0.879057	P	P	P	P	SLC43A2	2.85982	2.85982
LAMA4	3.39797	1.76467	3.39797	up	16.9593	7.53791	7.49321	105.355	18.8576	18.9167	-0.0765347	-1.24637	-1.25496	2.55858	0.0765347	0.0810494	P	P	P	P	LAMA5	2.85354	2.85354
SARDH	3.39722	1.76436	3.39722	up	4.17497	6.46964	4.34241	9.99155	19.0033	24.22	-0.945431	-0.313512	-0.888701	0.313512	1.24098	1.59093	P	P	P	P	SARDH	2.85293	2.85293
PDIA4	3.39605	1.76386	3.39605	up	68.0995	79.7563	35.6125	145.34	211.968	245.912	-0.660835	-0.43288	-1.5961	0.432881	0.977295	1.19159	P	P	P	P	PDIA5	2.85199	2.85199
IRF8	3.39591	1.7638	3.39591	up	4.99013	9.60493	8.06176	19.0878	29.2151	27.1358	-1.4401	-0.495402	-0.748082	0.495402	1.10947	1.00295	P	P	P	P	IRF9	2.85188	2.85188
C1orf54	3.39524	1.76351	3.39524	up	21.44	15.2892	20.5507	132.249	38.6878	51.5323	-0.425787	-0.913579	-0.486904	2.19909	0.425787	0.839386	P	P	P	P	C1orf55	2.85133	2.85133
P2RY10	3.39435	1.76314	3.39435	up	1	3.4329	4.40021	3.42799	10.4614	16.4731	-1.9585	-0.179072	0.179072	-0.181137	1.4285	2.08354	P	P	P	P	P2RY11	2.85061	2.85061
POMC	3.39232	1.76227	3.39232	up	1.62284	1.80041	1.12167	2.1574	5.99327	9.89487	-0.280289	-0.130484	-0.813161	0.130484	1.60453	2.32787	P	P	P	P	POMC	2.84897	2.84897
SLC16A13	3.39181	1.76206	3.39181	up	16.0977	36.3582	28.8817	78.7325	95.3653	87.8498	-1.73277	-0.557339	-0.889464	0.557339	0.833845	0.715419	P	P	P	P	SLC16A14	2.84856	2.84856
TGFB3	3.38341	1.75848	3.38341	up	3.93892	2.12629	3.93858	26.7585	5.49729	8.68544	-0.24046	-1.12992	-0.240585	2.52366	0.24046	0.900339	P	P	P	P	TGFB4	2.84176	2.84176
PRIMA1	3.38238	1.75804	3.38238	up	1	1	4.47795	12.2264	3.39262	4.17748	-1.91252	-1.91252	0.250322	1.69941	-0.150117	0.150117	P	P	P	P	PRIMA2	2.84094	2.84094
PTPRB	3.36134	1.74904	3.36134	up	3.83953	1.39786	1.29089	14.671	3.78022	4.7445	0.0112298	-1.44648	-1.56133	1.9452	-0.0112296	0.316556	P	P	P	P	PTPRB	2.8239	2.8239
2016-09-06	3.35751	1.74739	3.35751	up	5.78672	12.1502	7.68006	21.041	27.135	35.796	-1.46627	-0.396112	-1.0579	0.396112	0.763063	1.16271	P	P	P	P	2016-09-07	2.8208	2.8208
GPD1	3.35524	1.74641	3.35524	up	1.28131	1.74196	6.52963	1.94842	17.2641	16.3653	-1.47703	-1.03394	0.872348	-0.872348	2.27505	2.19792	P	P	P	P	GPD2	2.81896	2.81896
FOXS1	3.35464	1.74616	3.35464	up	7.89133	20.0028	19.877	67.5336	45.0404	38.941	-1.82241	-0.480544	-0.489646	1.27486	0.690474	0.480544	P	P	P	P	FOXS2	2.81848	2.81848
CCL19	3.35434	1.74603	3.35434	up	5.08011	131.698	63.2534	35.4515	300.43	149.961	-4.16722	0.529009	-0.529009	-1.36431	1.71881	0.716363	P	P	P	P	CCL20	2.81823	2.81823
GSDMD	3.35111	1.74464	3.35111	up	3.95365	18.9752	7.99614	9.08672	57.4104	43.2746	-1.73172	0.531142	-0.715598	-0.531142	2.12834	1.72055	P	P	P	P	GSDMD	2.81562	2.81562
CHST3	3.35092	1.74456	3.35092	up	11.5487	3.98718	3.63085	27.8657	13.2684	17.0142	-0.100132	-1.63442	-1.76948	1.17063	0.100132	0.458877	P	P	P	P	CHST4	2.81547	2.81547
TMEM140	3.3502	1.74425	3.3502	up	35.7135	26.4926	33.9418	176.064	105.901	64.7637	-0.429358	-0.860238	-0.502765	1.8722	1.13882	0.429358	P	P	P	P	TMEM141	2.81488	2.81488
TCAP	3.34945	1.74393	3.34945	up	2.38272	8.50232	123.983	2.34368	186.665	215.741	-3.76832	-1.93307	1.93307	-3.79215	2.52338	2.73223	P	P	P	P	TCAP	2.81428	2.81428
FICD	3.34577	1.74234	3.34577	up	2.77378	5.48341	4.34281	5.4566	18.0051	25.1806	-0.979684	0.00353551	-0.332909	-0.00353551	1.7188	2.2027	P	P	P	P	FICD	2.8113	2.8113
ARHGAP25	3.34458	1.74183	3.34458	up	4.57418	8.37152	5.15034	15.2884	19.8314	24.3368	-1.30641	-0.434438	-1.13526	0.434438	0.809787	1.10514	P	P	P	P	ARHGAP26	2.81033	2.81033
HSPG2	3.34002	1.73986	3.34002	up	47.6251	21.5803	23.5238	212.898	75.5286	56.0228	-0.117146	-1.25915	-1.13475	2.04322	0.548155	0.117146	P	P	P	P	HSPG3	2.80663	2.80663
IRS1	3.33545	1.73788	3.33545	up	4.64905	1.7167	2.76639	8.2972	8.06335	12.2458	-0.397222	-1.83452	-1.14615	0.438467	0.397222	1.00006	P	P	P	P	IRS2	2.80292	2.80292
ZNF423	3.33492	1.73765	3.33492	up	3.52781	1.4094	3.11826	12.0021	6.51827	7.35051	-0.442858	-1.76655	-0.62089	1.32358	0.442858	0.616213	P	P	P	P	ZNF424	2.8025	2.8025
ICAM5	3.33415	1.73732	3.33415	up	1	1	1	2.38858	3.32082	4.67272	-0.628077	-0.628077	-0.628077	0.628077	1.10346	1.59619	P	P	P	P	ICAM6	2.80187	2.80187
DOK1	3.33348	1.73703	3.33348	up	1.41072	2.17373	2.74247	4.59288	7.49946	9.04416	-1.33101	-0.707265	-0.371961	0.371962	1.07935	1.34955	P	P	P	P	DOK2	2.80133	2.80133
PDIA5	3.33202	1.7364	3.33202	up	4.64824	9.95283	9.78159	16.1861	27.1332	38.1174	-1.44921	-0.350788	-0.375826	0.350788	1.09609	1.58648	P	P	P	P	PDIA6	2.80014	2.80014
PHACTR1	3.32834	1.7348	3.32834	up	4.2091	3.05476	1.61018	22.954	8.01723	4.14802	0.0105445	-0.451908	-1.37575	2.45771	0.940137	-0.0105445	P	P	P	P	PHACTR2	2.79716	2.79716
PRSS23	3.32795	1.73463	3.32795	up	146.357	39.5084	32.121	514.854	140.487	94.6457	0.343969	-1.54529	-1.84393	2.15864	0.284914	-0.284914	P	P	P	P	PRSS24	2.79684	2.79684
IL17A	3.32669	1.73409	3.32669	up	1.36397	1.13446	1	10.5859	5.38151	1	0.132903	-0.132903	-0.314909	3.08916	2.1131	-0.314909	P	P	P	P	IL17A	2.79582	2.79582
SPOCK2	3.32337	1.73265	3.32337	up	6.92538	7.17802	12.2786	24.0415	23.2449	40.0906	-1.28656	-1.23487	-0.460384	0.508997	0.460384	1.24673	P	P	P	P	SPOCK3	2.79313	2.79313
MYH11	3.32123	1.73172	3.32123	up	14.2695	3.80099	9.75372	84.2391	11.5561	19.9089	0.15214	-1.75635	-0.39677	2.7137	-0.15214	0.632619	P	P	P	P	MYH12	2.79139	2.79139
B4GALT5	3.32089	1.73157	3.32089	up	12.7109	12.2741	2.97297	75.035	16.2618	13.9215	-0.0656245	-0.116073	-2.16171	2.49587	0.289796	0.0656242	P	P	P	P	B4GALT6	2.79111	2.79111
AIF1	3.31923	1.73085	3.31923	up	15.2617	52.9937	28.8434	73.8052	113.052	102.24	-2.03486	-0.238951	-1.11653	0.238951	0.854143	0.709116	P	P	P	P	AIF2	2.78977	2.78977
ERN1	3.31595	1.72942	3.31595	up	13.473	13.2795	2.33399	18.4365	24.3053	33.9773	-0.226247	-0.247117	-2.75545	0.226247	0.624953	1.10825	P	P	P	P	ERN2	2.78711	2.78711
RASGEF1A	3.31242	1.72789	3.31242	up	1	1	1.14477	4.83747	3.0647	2.8064	-0.841889	-0.841889	-0.646831	1.43236	0.773857	0.646831	P	P	P	P	RASGEF1A	2.78424	2.78424
BCL6B	3.31223	1.7278	3.31223	up	5.78364	3.17272	3.58933	24.521	7.34174	13.2944	-0.172072	-1.03833	-0.860335	1.9119	0.172072	1.0287	P	P	P	P	BCL6B	2.78408	2.78408
KIF3C	3.30798	1.72595	3.30798	up	1.41145	1	1	7.4303	2.63867	2.60593	-0.44231	-0.939488	-0.939488	1.95393	0.460323	0.44231	P	P	P	P	KIF3C	2.78064	2.78064
ATP1A2	3.30722	1.72562	3.30722	up	1.25733	1.8174	7.96505	2.51902	15.0188	17.4025	-1.83291	-1.3014	0.830411	-0.83041	1.74542	1.95795	P	P	P	P	ATP1A3	2.78002	2.78002
RAI14	3.30437	1.72437	3.30437	up	24.0329	5.73511	3.51027	66.1725	17.3792	15.1791	0.565287	-1.50183	-2.21007	2.02651	0.0976377	-0.0976379	P	P	P	P	RAI15	2.7777	2.7777
IL18R1	3.30084	1.72283	3.30084	up	1	1	1	9.11928	2.26374	1.74215	-0.400434	-0.400434	-0.400434	2.78849	0.778274	0.400434	P	P	P	P	IL18R2	2.77484	2.77484
CAPN6	3.30012	1.72252	3.30012	up	1	1.69156	1.51164	4.75586	2.51085	7.69621	-1.04327	-0.284911	-0.447151	1.20644	0.284911	1.90088	P	P	P	P	CAPN7	2.77426	2.77426
ARHGAP6	3.29842	1.72178	3.29842	up	2.54664	1	1.33522	11.9362	3.05313	3.34832	-0.130847	-1.47944	-1.06236	2.09783	0.130847	0.263996	P	P	P	P	ARHGAP7	2.77287	2.77287
TM6SF1	3.29834	1.72174	3.29834	up	2.51039	3.15323	4.04479	13.0653	7.68844	11.4373	-1.15147	-0.822547	-0.463313	1.22829	0.463313	1.0363	P	P	P	P	TM6SF2	2.77281	2.77281
AOAH	3.29584	1.72065	3.29584	up	1.66453	5.93594	3.34987	8.36977	11.8341	11.9635	-2.08222	-0.247856	-1.07323	0.247856	0.747546	0.763235	P	P	P	P	AOAH	2.77077	2.77077
ASB5	3.29275	1.7193	3.29275	up	1	1	3.18564	1	13.2494	8.58378	-0.835792	-0.835792	0.835792	-0.835792	2.89206	2.26582	P	P	P	P	ASB6	2.76827	2.76827
FBLN2	3.29173	1.71885	3.29173	up	28.558	24.7983	29.5961	201.437	63.9215	58.0593	-0.537572	-0.741226	-0.48606	2.28079	0.624835	0.48606	P	P	P	P	FBLN3	2.76744	2.76744
MEIS3	3.29089	1.71848	3.29089	up	5.17913	6.73646	6.23879	36.0252	15.211	14.1568	-0.914997	-0.535716	-0.646441	1.88323	0.639336	0.535716	P	P	P	P	MEIS4	2.76675	2.76675
SNX20	3.28248	1.71478	3.28248	up	1.23629	3.11104	4.34828	5.8979	9.18737	10.9159	-2.03431	-0.702926	-0.219878	0.219878	0.859329	1.10804	P	P	P	P	SNX21	2.75991	2.75991
AFAP1L1	3.28108	1.71417	3.28108	up	1.20766	1	1.95163	8.26187	2.82183	3.57096	-0.958441	-1.23066	-0.265976	1.81581	0.265976	0.605657	P	P	P	P	AFAP1L2	2.75878	2.75878
AGAP2	3.27795	1.71279	3.27795	up	1	2.37668	1.96384	4.00114	6.53536	6.2868	-1.62468	-0.375732	-0.651002	0.375732	1.08359	1.02765	P	P	P	P	AGAP3	2.75623	2.75623
PLA2G7	3.27647	1.71214	3.27647	up	13.9318	5.95136	5.89404	98.1346	11.7891	14.8577	0.120464	-1.10663	-1.12059	2.93684	-0.120464	0.213293	P	P	P	P	PLA2G8	2.75503	2.75503
NRROS	3.26873	1.70873	3.26873	up	1.23602	4.96101	3.16302	4.12632	14.9213	11.0018	-1.87204	0.132889	-0.516442	-0.132889	1.72156	1.28192	P	P	P	P	NRROS	2.74873	2.74873
CASP12	3.25439	1.70239	3.25439	up	6.00389	5.12652	1.77412	10.921	15.128	11.3921	-0.431568	-0.659486	-2.19036	0.431568	0.901684	0.492497	P	P	P	P	CASP13	2.73706	2.73706
CKMT2	3.25246	1.70153	3.25246	up	1	1	10.7733	1	15.447	23.996	-1.71469	-1.71469	1.71469	-1.71469	2.23456	2.87003	P	P	P	P	CKMT3	2.73548	2.73548
MFNG	3.24952	1.70023	3.24952	up	9.34586	18.4212	15.9159	39.4472	42.8237	55.6577	-1.52825	-0.549278	-0.760176	0.549278	0.667765	1.04594	P	P	P	P	MFNG	2.73309	2.73309
ADAM12	3.24728	1.69923	3.24728	up	4.2255	1	1	27.0731	2.1159	2.52582	0.870111	-1.20901	-1.20901	3.54978	-0.12774	0.12774	P	P	P	P	ADAM13	2.73126	2.73126
ITGA9	3.24542	1.69841	3.24542	up	1.56309	1.97213	1	10.7765	3.33267	2.93402	-0.621916	-0.286562	-1.26632	2.1635	0.470362	0.286562	P	P	P	P	ITGA10	2.72975	2.72975
HLX	3.24276	1.69722	3.24276	up	2.98199	4.94804	6.49414	17.6296	17.1606	10.8002	-1.48979	-0.759205	-0.366924	1.07387	1.03497	0.366924	P	P	P	P	HLX	2.72758	2.72758
FNDC3B	3.24154	1.69668	3.24154	up	2.78661	1	1	9.30823	2.63839	3.86479	0.0394266	-1.43908	-1.43908	1.77942	-0.0394267	0.511306	P	P	P	P	FNDC3B	2.72659	2.72659
COLEC12	3.24057	1.69625	3.24057	up	7.44381	4.62556	3.51226	42.3435	7.88684	12.3231	-0.041703	-0.728117	-1.12534	2.46632	0.041703	0.685549	P	P	P	P	COLEC13	2.72579	2.72579
GPRC5C	3.23836	1.69526	3.23836	up	7.7998	3.67882	4.01951	17.5294	17.6183	12.6826	-0.350671	-1.43486	-1.30709	0.817597	0.824895	0.350671	P	P	P	P	GPRC5C	2.72399	2.72399
KLHL30	3.23603	1.69422	3.23603	up	1	1	1.31753	2.37144	4.81742	3.90814	-0.8218	-0.8218	-0.423964	0.423964	1.44646	1.14468	P	P	P	P	KLHL31	2.72209	2.72209
RAPSN	3.23398	1.69331	3.23398	up	1	1	1	1	6.10007	5.54467	0	0	0	0	2.60883	2.4711	P	P	P	P	RAPSN	2.72042	2.72042
P2RY14	3.22972	1.69141	3.22972	up	2.27339	3.95914	1.6075	6.84386	9.08454	7.83997	-1.19515	-0.394811	-1.69518	0.394812	0.803415	0.59085	P	P	P	P	P2RY15	2.71695	2.71695
ACACB	3.22891	1.69105	3.22891	up	1.0617	1.17146	1.7257	3.90005	4.17405	4.43849	-1.28896	-1.14703	-0.588155	0.588155	0.686111	0.774732	P	P	P	P	ACACB	2.71629	2.71629
RASGRP1	3.22415	1.68892	3.22415	up	1.10492	2.35364	1.69031	3.83762	5.91816	6.48687	-1.44361	-0.352659	-0.830265	0.352659	0.977596	1.10997	P	P	P	P	RASGRP2	2.71241	2.71241
PM20D2	3.22111	1.68756	3.22111	up	1	1	1	1.81878	3.20317	5.7366	-0.431486	-0.431486	-0.431486	0.431486	1.24801	2.08871	P	P	P	P	PM20D3	2.70992	2.70992
QSOX2	3.21959	1.68688	3.21959	up	13.1165	17.3218	13.1914	30.9043	51.4915	62.8566	-0.818816	-0.417609	-0.810601	0.417609	1.15414	1.44187	P	P	P	P	QSOX3	2.70869	2.70869
VIM	3.21841	1.68635	3.21841	up	739.695	428.952	564.708	3447.89	1180.59	1467.43	-0.337254	-1.12337	-0.726679	1.88346	0.337253	0.651036	P	P	P	P	VIM	2.70772	2.70772
DHRS7C	3.21627	1.68539	3.21627	up	1	1	17.5136	1	23.0353	25.2952	-2.0652	-2.0652	2.0652	-2.0652	2.46057	2.59559	P	P	P	P	DHRS7C	2.70597	2.70597
PTPN22	3.21334	1.68407	3.21334	up	1	1	1	3.49208	2.75198	3.45254	-0.730235	-0.730235	-0.730235	1.07385	0.730235	1.05742	P	P	P	P	PTPN23	2.70358	2.70358
ACSS1	3.21286	1.68386	3.21286	up	9.54882	11.2077	8.41661	40.5866	28.3089	26	-0.838106	-0.60701	-1.02019	1.2495	0.729755	0.607011	P	P	P	P	ACSS2	2.70319	2.70319
JPH1	3.20991	1.68253	3.20991	up	1	1	1.28628	3.34031	3.29582	3.86423	-1.04192	-1.04192	-0.678716	0.698061	0.678716	0.90826	P	P	P	P	JPH2	2.70078	2.70078
ADAP1	3.20986	1.68251	3.20986	up	9.74149	9.63244	5.43613	19.9958	28.2708	29.8424	-0.518741	-0.534983	-1.3603	0.518741	1.01836	1.09641	P	P	P	P	ADAP2	2.70075	2.70075
TGFB1I1	3.19872	1.6775	3.19872	up	9.27166	9.11908	11.0694	66.5581	20.2931	22.6784	-0.692884	-0.716823	-0.437206	2.15083	0.437206	0.597536	P	P	P	P	TGFB1I2	2.69165	2.69165
CPXM1	3.19845	1.67737	3.19845	up	11.3924	4.40223	2.23761	34.4142	9.35551	11.4047	0.142092	-1.22967	-2.20595	1.73702	-0.142092	0.143649	P	P	P	P	CPXM2	2.69142	2.69142
GRP	3.19774	1.67705	3.19774	up	1	1	1	4.02251	1.75738	4.62558	-0.406713	-0.406713	-0.406713	1.60138	0.406713	1.80292	P	P	P	P	GRP	2.69084	2.69084
GLA	3.19226	1.67458	3.19226	up	4.83896	7.45898	6.30274	17.6974	19.0728	21.9247	-1.24752	-0.623244	-0.866243	0.623243	0.731223	0.932263	P	P	P	P	GLA	2.68637	2.68637
HEYL	3.18594	1.67172	3.18594	up	8.71945	2.94596	9.70623	53.2182	9.63553	15.7233	-0.149401	-1.7149	0.00527334	2.46021	-0.00527358	0.701194	P	P	P	P	HEYL	2.6812	2.6812
SH3BGR	3.17601	1.66721	3.17601	up	1	1	5.37382	1	18.4639	9.32402	-1.21297	-1.21297	1.21297	-1.21297	2.99366	2.00798	P	P	P	P	SH3BGR	2.67307	2.67307
TPPP3	3.17511	1.66681	3.17511	up	25.3136	24.574	53.5262	229.46	66.4077	69.9436	-1.23589	-1.27867	-0.155553	1.94437	0.155553	0.230394	P	P	P	P	TPPP4	2.67234	2.67234
CD300LG	3.17187	1.66533	3.17187	up	1	1	1.60192	4.13158	3.28055	3.77158	-1.19687	-1.19687	-0.517068	0.849824	0.517068	0.718299	P	P	P	P	CD300LG	2.66969	2.66969
LUM	3.16301	1.6613	3.16301	up	107.294	71.3746	35.6524	400.262	134.558	160.419	-0.163329	-0.751416	-1.75283	1.73605	0.163329	0.416946	P	P	P	P	LUM	2.66244	2.66244
NID2	3.16125	1.66049	3.16125	up	9.79823	2.36911	2.39336	27.4047	9.04454	7.08116	0.292005	-1.75617	-1.74148	1.77584	0.176531	-0.176531	P	P	P	P	NID3	2.661	2.661
NLRP12	3.16029	1.66006	3.16029	up	1	1	1	11.4015	2.76834	1	0	0	0	3.51115	1.46902	0	P	P	P	P	NLRP13	2.66021	2.66021
PPP1R1A	3.15999	1.65992	3.15999	up	1	2.32982	22.2978	1	40.1246	40.8536	-2.84952	-1.62931	1.62931	-2.84952	2.47689	2.50287	P	P	P	P	PPP1R1A	2.65997	2.65997
FXYD5	3.15785	1.65894	3.15785	up	44.7891	63.2089	56.6291	235.846	144.295	148.349	-1.09239	-0.595411	-0.753995	1.30423	0.595411	0.635384	P	P	P	P	FXYD6	2.65821	2.65821
FKBP10	3.15762	1.65884	3.15762	up	11.1475	6.35468	4.52362	46.7447	15.1789	14.2189	-0.175545	-0.986374	-1.47672	1.89254	0.269802	0.175545	P	P	P	P	FKBP11	2.65803	2.65803
STAB1	3.15263	1.65655	3.15263	up	11.5628	9.71081	8.05595	38.8499	23.9591	30.4504	-0.525541	-0.777369	-1.04691	1.22288	0.525542	0.871429	P	P	P	P	STAB2	2.65394	2.65394
VASH1	3.14845	1.65464	3.14845	up	2.99595	1.81375	2.54355	19.124	4.45828	5.05937	-0.286737	-1.01077	-0.522907	2.38756	0.286737	0.469207	P	P	P	P	VASH2	2.65051	2.65051
LRRC75B	3.14208	1.65172	3.14208	up	3.14933	6.34424	6.62266	40.6875	11.6019	8.69544	-1.26879	-0.258388	-0.196424	2.42268	0.612454	0.196424	P	P	P	P	LRRC75B	2.64529	2.64529
CXCL12	3.12918	1.64579	3.12918	up	128.673	132.876	176.82	603.269	320.089	479.708	-0.886668	-0.840297	-0.428096	1.34242	0.428096	1.01178	P	P	P	P	CXCL13	2.63472	2.63472
SULF1	3.12764	1.64507	3.12764	up	1	1	1	30.595	1	1	0	0	0	4.93522	0	0	P	P	P	P	SULF2	2.63345	2.63345
SLCO2A1	3.12603	1.64433	3.12603	up	58.9188	21.4132	28.1384	199.775	91.5501	59.2947	-0.00458765	-1.46482	-1.07078	1.75699	0.631246	0.00458765	P	P	P	P	SLCO2A2	2.63213	2.63213
LHFPL2	3.12558	1.64412	3.12558	up	5.86734	1	1	23.1369	3.79527	2.04025	1.07623	-1.47647	-1.47647	3.05565	0.447728	-0.447728	P	P	P	P	LHFPL3	2.63176	2.63176
CORO6	3.12263	1.64276	3.12263	up	1.16114	1.37255	2.9758	3.37213	6.56838	6.51951	-1.44793	-1.20661	-0.0901914	0.0901912	1.05207	1.04129	P	P	P	P	CORO7	2.62934	2.62934
DGKD	3.11867	1.64093	3.11867	up	6.40215	3.2136	3.94256	23.6095	9.28791	11.2202	-0.268399	-1.26276	-0.967823	1.61434	0.268399	0.541071	P	P	P	P	DGKD	2.62609	2.62609
C1QTNF1	3.11501	1.63924	3.11501	up	36.6425	16.3608	16.6013	159.537	46.2927	40.7321	-0.0763245	-1.2396	-1.21855	2.04598	0.260942	0.076324	P	P	P	P	C1QTNF2	2.62309	2.62309
P2RX1	3.11121	1.63747	3.11121	up	1.25957	2.03974	1.98431	9.58022	3.72959	4.29691	-1.13077	-0.435316	-0.475064	1.79636	0.435316	0.639598	P	P	P	P	P2RX2	2.61996	2.61996
TNFAIP2	3.11067	1.63722	3.11067	up	25.3414	17.148	9.07248	54.6752	47.8525	45.3562	-0.419902	-0.983358	-1.90183	0.689489	0.497196	0.419901	P	P	P	P	TNFAIP3	2.61952	2.61952
PRKCQ	3.1092	1.63655	3.1092	up	1	1.36718	1.74407	2.22025	5.94015	5.43423	-0.97659	-0.525387	-0.174132	0.174132	1.59391	1.46549	P	P	P	P	PRKCQ	2.61832	2.61832
ABCC9	3.10853	1.63623	3.10853	up	1	1	1	8.8879	1.77587	1.90307	-0.414263	-0.414263	-0.414263	2.73758	0.414263	0.514066	P	P	P	P	ABCC10	2.61776	2.61776
COTL1	3.10708	1.63556	3.10708	up	91.4005	174.854	129.173	412.096	398.664	376.92	-1.48993	-0.554054	-0.9909	0.682776	0.634969	0.554054	P	P	P	P	COTL2	2.61658	2.61658
BFSP2	3.10081	1.63264	3.10081	up	1	1.4635	1	2.19595	4.04456	4.91273	-0.842134	-0.292711	-0.842134	0.292711	1.17385	1.45439	P	P	P	P	BFSP3	2.61142	2.61142
CREB3L2	3.09684	1.6308	3.09684	up	20.9153	13.8843	10.3065	45.7903	34.5333	56.2138	-0.361715	-0.952819	-1.38272	0.768769	0.361715	1.06465	P	P	P	P	CREB3L3	2.60816	2.60816
ABCA9	3.08736	1.62637	3.08736	up	1.0576	1	1.39828	6.01159	1.91067	3.7888	-0.628072	-0.708866	-0.225213	1.87888	0.225213	1.21287	P	P	P	P	ABCA10	2.60036	2.60036
ROBO4	3.08709	1.62625	3.08709	up	15.8663	10.1075	10.7914	51.223	30.3291	32.7732	-0.467368	-1.11791	-1.02345	1.22346	0.467369	0.579183	P	P	P	P	ROBO5	2.60014	2.60014
SEMA6C	3.08633	1.62589	3.08633	up	3.24673	3.34423	9.25119	11.4488	16.6217	15.5179	-1.66439	-1.62171	-0.153743	0.153743	0.691614	0.592479	P	P	P	P	SEMA6C	2.59952	2.59952
UCP3	3.08573	1.62561	3.08573	up	1	1.35727	3.55515	1	10.0337	14.1298	-1.13531	-0.694601	0.694601	-1.13531	2.19147	2.68536	P	P	P	P	UCP4	2.59902	2.59902
CPA2	3.08253	1.62411	3.08253	up	1.40346	3.47556	2.60772	2.88191	9.83136	13.1496	-1.17315	0.13511	-0.279346	-0.13511	1.63526	2.05481	P	P	P	P	CPA3	2.59639	2.59639
ADAP2	3.08211	1.62392	3.08211	up	2.49892	2.08824	2.06972	9.55232	6.00787	5.5101	-0.570387	-0.829404	-0.842256	1.36416	0.695162	0.570387	P	P	P	P	ADAP3	2.59605	2.59605
MYLK2	3.07859	1.62227	3.07859	up	1	1	4.3723	1	11.1871	11.4038	-1.0642	-1.0642	1.0642	-1.0642	2.41957	2.44725	P	P	P	P	MYLK3	2.59315	2.59315
CPE	3.0756	1.62087	3.0756	up	10.6989	6.62013	17.9305	98.3288	21.5767	17.415	-0.72391	-1.41644	0.0210428	2.47624	0.288101	-0.0210423	P	P	P	P	CPE	2.59069	2.59069
IGFN1	3.07141	1.6189	3.07141	up	1	1	1	1.42138	5.92511	3.44037	-0.253646	-0.253646	-0.253646	0.253646	2.3132	1.52892	P	P	P	P	IGFN2	2.58724	2.58724
CD2	3.07008	1.61828	3.07008	up	6.90839	29.4744	20.9284	24.8987	77.4754	63.9243	-1.97134	0.121696	-0.372304	-0.121696	1.51597	1.2386	P	P	P	P	CD3	2.58614	2.58614
AHR	3.07006	1.61827	3.07006	up	14.8616	3.81115	2.06189	38.5623	10.4913	8.35284	0.666823	-1.29647	-2.18273	2.04243	0.164427	-0.164427	P	P	P	P	AHR	2.58613	2.58613
DOCK10	3.06913	1.61783	3.06913	up	1.04702	2.30767	1.55222	3.19701	5.12174	6.62165	-1.37529	-0.235143	-0.807247	0.235143	0.915054	1.28561	P	P	P	P	DOCK11	2.58536	2.58536
TEAD4	3.06339	1.61513	3.06339	up	17.3955	8.07812	5.21545	39.9077	24.2505	21.7705	-0.16183	-1.26845	-1.89968	1.03612	0.31747	0.16183	P	P	P	P	TEAD5	2.58064	2.58064
ENPP2	3.06203	1.61449	3.06203	up	3.85007	4.55634	4.07505	18.723	11.5644	9.47866	-0.771395	-0.528404	-0.689462	1.51046	0.815339	0.528404	P	P	P	P	ENPP3	2.57951	2.57951
SEMA6A	3.05866	1.6129	3.05866	up	5.80212	1.39193	1.11588	25.4481	3.20732	3.1595	0.866048	-1.19345	-1.51235	2.99895	0.010836	-0.010836	P	P	P	P	SEMA6A	2.57674	2.57674
CILP	3.05703	1.61213	3.05703	up	1	1	6.86656	1.60371	6.71945	18.2045	-1.71488	-1.71488	1.06471	-1.03347	1.03346	2.47134	P	P	P	P	CILP	2.5754	2.5754
HHATL	3.05506	1.6112	3.05506	up	1	1	3.48732	1	10.0312	9.91282	-0.901059	-0.901059	0.901059	-0.901059	2.42536	2.40824	P	P	P	P	HHATL	2.57377	2.57377
C19orf38	3.05207	1.60979	3.05207	up	2.25339	1.78931	4.27279	9.56017	5.30723	9.6535	-1.07947	-1.41217	-0.15639	1.00547	0.15639	1.01948	P	P	P	P	C19orf39	2.57131	2.57131
MAN2A1	3.05183	1.60968	3.05183	up	3.10262	1.51846	1	5.49379	3.98033	6.12382	-0.179701	-1.21058	-1.81319	0.644614	0.179701	0.801245	P	P	P	P	MAN2A2	2.57111	2.57111
GPSM1	3.0411	1.60459	3.0411	up	4.43151	3.1144	4.92796	17.514	9.95372	10.9727	-0.660315	-1.16916	-0.507123	1.32232	0.507123	0.647733	P	P	P	P	GPSM2	2.56226	2.56226
BATF	3.03708	1.60268	3.03708	up	7.81797	14.1397	11.2405	28.9994	36.499	32.8864	-1.37302	-0.518136	-0.849181	0.518136	0.84997	0.699604	P	P	P	P	BATF	2.55894	2.55894
CD37	3.03486	1.60163	3.03486	up	9.17791	16.1292	14.5329	32.6418	40.4392	45.5562	-1.32196	-0.508523	-0.658875	0.508523	0.817557	0.98945	P	P	P	P	CD38	2.55712	2.55712
GLIS3	3.0345	1.60146	3.0345	up	1.11007	1	1	5.22603	1.97524	3.00482	-0.415689	-0.566339	-0.566339	1.81938	0.415689	1.02094	P	P	P	P	GLIS4	2.55682	2.55682
CTSK	3.03341	1.60094	3.03341	up	70.7762	93.6416	109.87	291.073	273.439	255.368	-1.24285	-0.838965	-0.60839	0.797193	0.707032	0.60839	P	P	P	P	CTSK	2.55592	2.55592
CNTNAP1	3.03291	1.6007	3.03291	up	3.01916	3.23685	4.9891	8.88373	10.7736	14.212	-1.14083	-1.04038	-0.416193	0.416193	0.694456	1.09407	P	P	P	P	CNTNAP2	2.55551	2.55551
PDGFRB	3.02615	1.59748	3.02615	up	39.2439	27.198	33.1542	205.847	62.6344	76.0609	-0.337244	-0.866211	-0.58052	2.05379	0.337244	0.617443	P	P	P	P	PDGFRB	2.54993	2.54993
SIT1	3.02613	1.59748	3.02613	up	2.70992	7.53929	9.76445	7.91285	20.9809	33.2998	-1.69762	-0.221439	0.151671	-0.15167	1.25514	1.92157	P	P	P	P	SIT2	2.54991	2.54991
CCL4	3.02456	1.59673	3.02456	up	77.7457	113.116	141.743	235.257	511.446	286.647	-1.23192	-0.690955	-0.36548	0.36548	1.48583	0.650517	P	P	P	P	CCL5	2.54862	2.54862
BCAS4	3.02313	1.59604	3.02313	up	1.32379	6.76246	6.46395	6.62964	15.3484	15.7123	-2.33857	0.0143087	-0.0508232	-0.0143089	1.19678	1.23058	P	P	P	P	BCAS5	2.54744	2.54744
PCDHAC2	3.01897	1.59406	3.01897	up	1	1	1	2.51714	2.88447	3.78969	-0.665893	-0.665893	-0.665893	0.665893	0.862414	1.25619	P	P	P	P	PCDHAC3	2.544	2.544
SEL1L	3.01792	1.59356	3.01792	up	12.6749	22.3602	15.9181	28.2644	53.7796	81.579	-0.987985	-0.169027	-0.659292	0.169026	1.0971	1.69824	P	P	P	P	SEL1L	2.54313	2.54313
ADCY4	3.01765	1.59343	3.01765	up	24.5527	11.7759	10.9763	86.5076	33.0659	30.4875	-0.156168	-1.21621	-1.31766	1.66078	0.273294	0.156168	P	P	P	P	ADCY5	2.54291	2.54291
CALCRL	3.01502	1.59217	3.01502	up	10.912	1	1.30918	39.9987	3.0392	3.22084	1.80228	-1.64556	-1.2569	3.67632	-0.0418727	0.0418727	P	P	P	P	CALCRL	2.54074	2.54074
PLXND1	3.00864	1.58911	3.00864	up	17.6826	13.0839	15.3276	79.2828	33.9174	35.9144	-0.469848	-0.904385	-0.676046	1.69483	0.469848	0.552384	P	P	P	P	PLXND2	2.53547	2.53547
SLC38A1	3.00855	1.58907	3.00855	up	1.96956	1.5229	1	5.98885	4.19756	3.24918	-0.361101	-0.732153	-1.33897	1.2433	0.730576	0.361101	P	P	P	P	SLC38A2	2.53539	2.53539
P2RX4	3.00812	1.58886	3.00812	up	8.20539	7.14361	6.60334	27.2758	21.3304	18.1088	-0.571024	-0.770942	-0.884399	1.16195	0.807243	0.571023	P	P	P	P	P2RX5	2.53503	2.53503
ARRB2	3.0078	1.58871	3.0078	up	13.0621	24.8484	21.8524	62.8414	59.0026	52.0523	-1.46117	-0.533405	-0.718766	0.805158	0.714221	0.533404	P	P	P	P	ARRB3	2.53477	2.53477
SEC11C	3.00623	1.58796	3.00623	up	43.3194	83.5421	53.8756	80.0387	213.427	310.097	-0.916587	0.0309029	-0.601968	-0.0309029	1.38407	1.92305	P	P	P	P	SEC11C	2.53347	2.53347
SPRY4	3.00423	1.587	3.00423	up	4.45901	1.65574	2.31387	17.2589	3.93335	6.82331	0.0904825	-1.33876	-0.855933	2.04303	-0.0904825	0.704231	P	P	P	P	SPRY5	2.53182	2.53182
MAMLD1	3.00261	1.58622	3.00261	up	2.3437	1	1	8.06562	2.75149	2.85885	-0.115713	-1.3445	-1.3445	1.66729	0.115713	0.170934	P	P	P	P	MAMLD2	2.53048	2.53048
MYO1G	3.00168	1.58577	3.00168	up	4.96052	12.9248	13.5333	20.0264	35.9639	32.5819	-1.73064	-0.349067	-0.282695	0.282695	1.12734	0.984863	P	P	P	P	MYO1G	2.52971	2.52971
MYOZ3	2.99785	1.58393	2.99785	up	1	1	8.08685	1	15.1671	14.3651	-1.50779	-1.50779	1.50779	-1.50779	2.41508	2.33671	P	P	P	P	MYOZ4	2.52655	2.52655
TNFAIP3	2.99723	1.58363	2.99723	up	32.1344	10.6282	7.3893	116.248	35.8469	16.3064	0.48934	-1.10688	-1.63127	2.34436	0.64707	-0.48934	P	P	P	P	TNFAIP4	2.52603	2.52603
SLC16A11	2.99182	1.58103	2.99182	up	3.55377	3.55181	3.3938	14.6382	7.26786	10.783	-0.51609	-0.516886	-0.582539	1.52623	0.51609	1.08525	P	P	P	P	SLC16A12	2.52156	2.52156
CSGALNACT2	2.98934	1.57983	2.98934	up	7.14112	4.21661	3.39806	26.0349	8.0765	12.9989	-0.0887897	-0.848856	-1.16023	1.77743	0.0887899	0.775378	P	P	P	P	CSGALNACT3	2.5195	2.5195
ACKR1	2.98872	1.57953	2.98872	up	110.572	72.419	36.265	234.977	259.137	127.317	-0.101719	-0.712265	-1.71006	0.985813	1.12701	0.101719	P	P	P	P	ACKR2	2.51899	2.51899
BPI	2.9887	1.57952	2.9887	up	1	1	1	10.0179	2.66484	1	0	0	0	3.32451	1.41405	0	P	P	P	P	BPI	2.51897	2.51897
ERG	2.98269	1.57661	2.98269	up	8.61387	4.58013	5.7702	36.7647	12.0331	13.6547	-0.241137	-1.15241	-0.819178	1.85245	0.241138	0.423527	P	P	P	P	ERG	2.514	2.514
ST8SIA5	2.98243	1.57649	2.98243	up	1.26067	1.45108	2.86618	6.89112	4.1336	4.88301	-1.44907	-1.24614	-0.264135	1.00147	0.264135	0.504507	P	P	P	P	ST8SIA6	2.51378	2.51378
MME	2.98183	1.5762	2.98183	up	5.90391	2.55374	1.79368	13.3731	6.47852	8.27567	-0.0669968	-1.27606	-1.78575	1.11259	0.0669968	0.420208	P	P	P	P	MME	2.51329	2.51329
CYP4V2	2.98133	1.57596	2.98133	up	4.03819	3.30837	2.52713	14.843	6.25346	9.63864	-0.315473	-0.603061	-0.991682	1.56253	0.315473	0.939648	P	P	P	P	CYP4V3	2.51287	2.51287
LGMN	2.98086	1.57573	2.98086	up	53.4729	73.5833	71.132	160.382	231.486	199.675	-1.0226	-0.562031	-0.61091	0.562031	1.09144	0.878172	P	P	P	P	LGMN	2.51249	2.51249
HPN	2.9806	1.5756	2.9806	up	1.83399	1.45271	1.97448	4.35331	3.34197	9.57453	-0.4861	-0.822339	-0.379613	0.761027	0.379613	1.89812	P	P	P	P	HPN	2.51227	2.51227
SIPA1	2.9796	1.57512	2.9796	up	11.1316	20.7392	20.0424	39.9764	53.074	57.6884	-1.37109	-0.473394	-0.522699	0.473394	0.882251	1.00253	P	P	P	P	SIPA2	2.51144	2.51144
DENND5A	2.97774	1.57422	2.97774	up	18.7895	11.3762	7.4714	82.8889	23.0268	22.0924	-0.116812	-0.840719	-1.44729	2.02444	0.176576	0.116812	P	P	P	P	DENND5A	2.5099	2.5099
EBF1	2.9772	1.57395	2.9772	up	4.91569	2.08714	3.14455	31.6887	4.38681	6.1244	0.0821109	-1.15376	-0.56243	2.77061	-0.0821109	0.399285	P	P	P	P	EBF2	2.50945	2.50945
DOCK5	2.97668	1.5737	2.97668	up	2.70389	2.01644	1.5939	14.6135	3.55784	4.40849	-0.197983	-0.621209	-0.960458	2.23621	0.197983	0.507266	P	P	P	P	DOCK6	2.50902	2.50902
STARD3NL	2.97336	1.5721	2.97336	up	3.37924	5.40766	6.01367	17.5781	11.3812	14.4395	-1.29171	-0.613409	-0.460168	1.08729	0.460168	0.803535	P	P	P	P	STARD3NL	2.50627	2.50627
FES	2.96068	1.56593	2.96068	up	11.7393	13.5035	14.2869	53.19	30.7161	35.9752	-0.835498	-0.633511	-0.552151	1.34431	0.552151	0.780158	P	P	P	P	FES	2.49576	2.49576
REM2	2.9584	1.56482	2.9584	up	2.79341	1.27818	1.74494	9.67307	4.42546	3.7684	-0.215962	-1.3439	-0.894812	1.57598	0.447838	0.215962	P	P	P	P	REM3	2.49388	2.49388
BTLA	2.95662	1.56395	2.95662	up	1	1	1	1.60096	2.73018	5.91308	-0.339469	-0.339469	-0.339469	0.339469	1.10953	2.22444	P	P	P	P	BTLA	2.49239	2.49239
SH2B3	2.95013	1.56078	2.95013	up	13.4871	13.0081	8.67431	45.9904	29.8519	28.4612	-0.538708	-0.590878	-1.17547	1.23104	0.607535	0.538708	P	P	P	P	SH2B4	2.48702	2.48702
CTSH	2.94948	1.56046	2.94948	up	117.732	142.057	108.148	381.099	385.3	316.065	-0.847839	-0.576876	-0.970339	0.846819	0.862637	0.576876	P	P	P	P	CTSH	2.48648	2.48648
PANX1	2.94854	1.56	2.94854	up	5.10151	4.6298	1.72897	24.5694	8.78316	4.85091	0.0363345	-0.10364	-1.52468	2.3042	0.82015	-0.0363345	P	P	P	P	PANX2	2.48569	2.48569
TINAGL1	2.94579	1.55865	2.94579	up	31.7034	12.3564	16.6772	83.0869	49.3724	40.7108	-0.180387	-1.53977	-1.10715	1.2096	0.45868	0.180387	P	P	P	P	TINAGL2	2.48341	2.48341
CXCL14	2.94423	1.55789	2.94423	up	93.9091	71.5993	188.531	411.84	320.228	245.317	-1.19539	-1.58671	-0.189923	0.93736	0.574375	0.189922	P	P	P	P	CXCL15	2.48212	2.48212
PACSIN1	2.94151	1.55656	2.94151	up	1	1.69207	1	1.2663	5.17433	6.57262	-0.549704	0.209085	-0.549704	-0.209085	1.82167	2.16676	P	P	P	P	PACSIN2	2.47986	2.47986
PVR	2.94037	1.556	2.94037	up	5.01074	3.3946	4.65656	18.0692	10.7677	10.349	-0.523198	-1.08498	-0.628957	1.32724	0.580416	0.523198	P	P	P	P	PVR	2.47891	2.47891
RGS14	2.93251	1.55214	2.93251	up	5.17472	11.0051	10.9812	25.8064	21.7405	28.1095	-1.57973	-0.491106	-0.494243	0.73845	0.491107	0.861779	P	P	P	P	RGS15	2.47239	2.47239
DAGLA	2.93165	1.55171	2.93165	up	2.80547	1	1.05644	4.53647	3.61645	4.55183	-0.183166	-1.67141	-1.5922	0.510162	0.183166	0.515038	P	P	P	P	DAGLA	2.47167	2.47167
CFI	2.92843	1.55013	2.92843	up	8.58067	9.80496	3.20713	21.1595	14.6123	21.9162	-0.480221	-0.2878	-1.90003	0.821922	0.2878	0.872614	P	P	P	P	CFI	2.469	2.469
CRISPLD2	2.92537	1.54862	2.92537	up	37.8988	25.7919	36.0822	194.282	54.4203	83.512	-0.260996	-0.81623	-0.331861	2.09693	0.260996	0.878835	P	P	P	P	CRISPLD3	2.46645	2.46645
KLF9	2.92496	1.54842	2.92496	up	15.5653	2.72693	3.17015	44.5867	6.41012	11.7815	0.84086	-1.67212	-1.45485	2.35914	-0.43905	0.43905	P	P	P	P	KLF10	2.46611	2.46611
TIE1	2.92392	1.5479	2.92392	up	18.1216	10.0135	14.5834	64.6615	28.4473	35.9624	-0.325291	-1.18105	-0.638674	1.50991	0.325291	0.663488	P	P	P	P	TIE2	2.46524	2.46524
CCPG1	2.92248	1.54719	2.92248	up	1.31895	1	1	5.72053	1.98911	2.89326	-0.296366	-0.695756	-0.695756	1.82039	0.296366	0.83694	P	P	P	P	CCPG2	2.46405	2.46405
CAMK2A	2.92203	1.54697	2.92203	up	1.12602	1	1.46407	2.37294	3.63877	4.76345	-0.727098	-0.89833	-0.348346	0.348346	0.965121	1.35368	P	P	P	P	CAMK2A	2.46368	2.46368
EFEMP2	2.91463	1.54331	2.91463	up	40.9197	52.7204	36.9063	198.946	100.762	98.3399	-0.815274	-0.449707	-0.964202	1.46624	0.484811	0.449708	P	P	P	P	EFEMP3	2.45752	2.45752
CLU	2.91428	1.54314	2.91428	up	28.4345	62.9927	52.5898	128.966	178.015	101.555	-1.49204	-0.344502	-0.604904	0.689232	1.15424	0.344502	P	P	P	P	CLU	2.45724	2.45724
LRRK2	2.9137	1.54285	2.9137	up	1.85399	1.39836	1	7.04846	2.8855	3.15315	-0.319094	-0.725992	-1.20973	1.60758	0.319094	0.447066	P	P	P	P	LRRK3	2.45675	2.45675
KIAA1755	2.91231	1.54216	2.91231	up	1	1	1.43588	4.73354	2.07365	3.61335	-0.787054	-0.787054	-0.265119	1.45587	0.265119	1.06628	P	P	P	P	KIAA1756	2.4556	2.4556
LRRN4CL	2.91043	1.54123	2.91043	up	40.0036	31.5069	58.1645	191.925	90.2901	104.295	-0.857224	-1.20169	-0.317215	1.40512	0.317215	0.525245	P	P	P	P	LRRN4CL	2.45403	2.45403
STARD13	2.90827	1.54016	2.90827	up	4.03407	2.79628	2.72792	13.7167	6.85848	8.04605	-0.382826	-0.911554	-0.947261	1.3828	0.382826	0.613218	P	P	P	P	STARD14	2.45223	2.45223
BCL2L11	2.9077	1.53988	2.9077	up	8.56269	5.60199	3.58863	27.3018	15.9899	9.69376	-0.0894961	-0.701621	-1.34413	1.58336	0.811528	0.0894961	P	P	P	P	BCL2L12	2.45176	2.45176
PLCB2	2.90068	1.53639	2.90068	up	1.3003	3.4971	1.8757	6.18978	6.3509	5.29547	-1.72661	-0.2993	-1.19803	0.524429	0.561502	0.2993	P	P	P	P	PLCB3	2.44592	2.44592
TIFAB	2.89832	1.53522	2.89832	up	11.5344	14.605	8.59762	47.9889	43.9609	16.715	-0.43786	-0.0973408	-0.861794	1.6189	1.49242	0.0973406	P	P	P	P	TIFAB	2.44395	2.44395
CCDC88B	2.89553	1.53383	2.89553	up	3.99837	6.30994	5.84347	12.2867	16.1905	17.9915	-1.13891	-0.4807	-0.5915	0.4807	0.87875	1.03092	P	P	P	P	CCDC88B	2.44163	2.44163
ITGA2B	2.89113	1.53163	2.89113	up	10.4458	1.43067	2.06583	97.8105	5.40599	1.41097	1.64421	-1.22395	-0.693919	4.87128	0.693919	-1.24395	P	P	P	P	ITGA2B	2.43796	2.43796
ZC3H12D	2.88967	1.5309	2.88967	up	1.74322	2.26253	1.34573	3.30745	5.98207	6.47298	-0.650073	-0.273891	-1.02344	0.273891	1.12882	1.2426	P	P	P	P	ZC3H12D	2.43675	2.43675
STAT4	2.88769	1.52992	2.88769	up	1.72004	2.83579	3.48597	8.75616	5.50754	8.49017	-1.34904	-0.627734	-0.329924	0.998814	0.329924	0.954309	P	P	P	P	STAT5	2.4351	2.4351
2016-09-04	2.8875	1.52982	2.8875	up	17.3061	9.01248	16.5933	60.1762	30.5566	33.8855	-0.410102	-1.35139	-0.470782	1.38781	0.410101	0.559286	P	P	P	P	2016-09-05	2.43494	2.43494
AGMO	2.88578	1.52896	2.88578	up	1.78711	1	1	14.0529	1.15163	2.65375	0.316976	-0.520653	-0.520653	3.29214	-0.316976	0.887379	P	P	P	P	AGMO	2.4335	2.4335
KCNN4	2.88391	1.52802	2.88391	up	16.3017	3.51451	2.53271	9.25731	20.6543	18.2025	0.408179	-1.80545	-2.27809	-0.408179	0.749598	0.567293	P	P	P	P	KCNN5	2.43195	2.43195
LIN37	2.88259	1.52737	2.88259	up	9.89398	13.7892	49.0651	45.2105	59.1744	59.9319	-2.25106	-1.77214	0.0590196	-0.0590196	0.329296	0.347646	P	P	P	P	LIN38	2.43085	2.43085
NCR3	2.88159	1.52686	2.88159	up	2.44587	9.60394	5.95563	8.44455	23.4709	16.8888	-1.88048	0.0928028	-0.59657	-0.092803	1.38198	0.907171	P	P	P	P	NCR4	2.43001	2.43001
DUSP13	2.88005	1.5261	2.88005	up	1	1	3.16706	1	11.3657	6.65675	-0.831572	-0.831572	0.831572	-0.831572	2.67504	1.90325	P	P	P	P	DUSP14	2.42874	2.42874
KANK2	2.87986	1.526	2.87986	up	8.80534	5.00038	11.4438	36.3284	16.0908	20.5877	-0.62395	-1.44029	-0.245835	1.4207	0.245835	0.601381	P	P	P	P	KANK3	2.42857	2.42857
PFKFB2	2.87741	1.52477	2.87741	up	3.95997	3.40338	2.30018	18.9089	6.1357	6.36558	-0.315869	-0.534391	-1.09961	1.93963	0.315869	0.368933	P	P	P	P	PFKFB3	2.42653	2.42653
ABHD16B	2.86611	1.51909	2.86611	up	1.62006	1.56736	2.47536	6.30304	3.92778	5.9775	-0.944629	-0.99234	-0.333038	1.01537	0.333038	0.938866	P	P	P	P	ABHD16B	2.4171	2.4171
NKG7	2.85878	1.5154	2.85878	up	13.3246	31.6571	37.7762	30.8188	127.871	94.471	-1.37591	-0.127474	0.127474	-0.166193	1.88661	1.44987	P	P	P	P	NKG8	2.41099	2.41099
CD276	2.85729	1.51465	2.85729	up	28.0271	6.89039	9.35535	66.5351	26.2948	24.0894	0.155234	-1.86893	-1.42772	1.40253	0.0631895	-0.0631895	P	P	P	P	CD277	2.40975	2.40975
B3GNT7	2.85677	1.51439	2.85677	up	5.43156	1.16317	2.1849	3.90654	7.19057	11.457	0.237738	-1.98557	-1.07606	-0.237738	0.642477	1.31453	P	P	P	P	B3GNT8	2.40931	2.40931
IL4I1	2.85385	1.51291	2.85385	up	2.33411	5.73677	6.92511	7.76703	21.2617	13.0514	-1.65173	-0.354361	-0.082763	0.0827632	1.53559	0.831533	P	P	P	P	IL4I2	2.40687	2.40687
GNGT2	2.85158	1.51176	2.85158	up	121.971	90.5178	48.3625	346.847	185.903	192.013	-0.304006	-0.734271	-1.63858	1.20375	0.304006	0.35066	P	P	P	P	GNGT3	2.40497	2.40497
GPR182	2.85036	1.51115	2.85036	up	1.51383	1.45822	1	1.68395	5.96252	5.09146	-0.076823	-0.130818	-0.675026	0.0768231	1.9009	1.67305	P	P	P	P	GPR183	2.40396	2.40396
LRRC38	2.84732	1.50961	2.84732	up	1	1	1.76998	1.58647	5.26812	4.88867	-0.744777	-0.744777	0.0789564	-0.0789564	1.65251	1.54467	P	P	P	P	LRRC39	2.40142	2.40142
ALOX5AP	2.8462	1.50904	2.8462	up	14.4226	32.1647	18.8035	99.7163	47.5761	42.3938	-1.35633	-0.199187	-0.973664	1.43316	0.365571	0.199188	P	P	P	P	ALOX5AP	2.40048	2.40048
TSPAN15	2.84499	1.50843	2.84499	up	6.60824	10.8974	14.0013	37.4676	19.9794	31.0158	-1.3397	-0.618053	-0.256476	1.16361	0.256476	0.890966	P	P	P	P	TSPAN16	2.39947	2.39947
PTPRM	2.84066	1.50623	2.84066	up	4.7152	1.48494	2.51999	19.6883	3.92193	5.23793	0.132878	-1.53404	-0.771023	2.19483	-0.132877	0.284556	P	P	P	P	PTPRM	2.39585	2.39585
ARPC1B	2.83907	1.50542	2.83907	up	82.5702	101.94	86.5003	294.173	237.423	238.555	-0.913898	-0.60987	-0.846813	0.919074	0.609869	0.616732	P	P	P	P	ARPC1B	2.39452	2.39452
LCK	2.83704	1.50439	2.83704	up	3.00094	10.5388	13.302	9.8819	29.5138	32.938	-1.98019	-0.167966	0.167966	-0.260817	1.31771	1.47608	P	P	P	P	LCK	2.39282	2.39282
TREM2	2.83415	1.50292	2.83415	up	2.4089	4.8744	2.82248	6.43708	11.7268	9.99477	-1.21744	-0.200591	-0.988852	0.200591	1.06592	0.835358	P	P	P	P	TREM3	2.39041	2.39041
STEAP3	2.83041	1.50101	2.83041	up	12.4719	13.4343	5.21791	27.6344	36.2578	19.7853	-0.386494	-0.279254	-1.64363	0.76129	1.15312	0.279253	P	P	P	P	STEAP4	2.38728	2.38728
MPPED2	2.82578	1.49865	2.82578	up	1.02588	1	1.13584	2.50621	2.03082	5.16581	-0.566049	-0.602911	-0.419151	0.722596	0.419151	1.76608	P	P	P	P	MPPED3	2.3834	2.3834
PCDH12	2.82309	1.49728	2.82309	up	1.58185	1.64618	2.30019	10.1554	2.93733	4.51784	-0.716516	-0.659007	-0.176376	1.96605	0.176376	0.797504	P	P	P	P	PCDH13	2.38115	2.38115
IL33	2.82096	1.49619	2.82096	up	1.07185	1	1	8.04404	2.99123	1	0.0500515	-0.0500515	-0.0500515	2.95787	1.53069	-0.0500515	P	P	P	P	IL34	2.37937	2.37937
CD8A	2.81799	1.49467	2.81799	up	9.21333	26.4343	37.1504	22.0255	103.23	89.0506	-1.7661	-0.245483	0.245483	-0.50872	1.7199	1.50673	P	P	P	P	CD8A	2.37689	2.37689
ACKR2	2.81427	1.49276	2.81427	up	2.12852	2.49617	1.21959	2.96191	7.62047	6.39897	-0.353271	-0.123406	-1.15673	0.123406	1.48676	1.23472	P	P	P	P	ACKR3	2.37377	2.37377
IQSEC1	2.80786	1.48947	2.80786	up	7.19165	6.09099	6.19714	27.5949	13.984	15.573	-0.479691	-0.719337	-0.694411	1.46032	0.479691	0.634961	P	P	P	P	IQSEC2	2.36839	2.36839
ESAM	2.8068	1.48893	2.8068	up	18.8953	10.4532	17.7246	91.7285	27.3384	30.87	-0.266451	-1.12053	-0.358725	2.01289	0.266451	0.441727	P	P	P	P	ESAM	2.36751	2.36751
FGD3	2.80654	1.48879	2.80654	up	3.87233	11.2834	7.48714	16.1747	20.5241	21.7842	-1.8027	-0.259769	-0.851484	0.259769	0.603349	0.689311	P	P	P	P	FGD4	2.36729	2.36729
TUBB1	2.80469	1.48784	2.80469	up	4.68087	1	1	52.0472	1.98419	1	1.7325	-0.494275	-0.494275	5.20747	0.494275	-0.494275	P	P	P	P	TUBB2	2.36574	2.36574
ABCD1	2.80315	1.48705	2.80315	up	7.77271	7.05929	4.92278	16.3142	21.136	17.2542	-0.534819	-0.673714	-1.19376	0.534819	0.908393	0.615639	P	P	P	P	ABCD2	2.36445	2.36445
PREB	2.79923	1.48503	2.79923	up	16.293	22.0893	26.0225	40.5664	62.3057	81.2746	-0.99577	-0.556674	-0.320263	0.320263	0.939342	1.32278	P	P	P	P	PREB	2.36117	2.36117
PTPDC1	2.79851	1.48466	2.79851	up	3.58909	3.72696	2.44084	6.19349	9.06175	12.7501	-0.420758	-0.366377	-0.976998	0.366377	0.915414	1.40806	P	P	P	P	PTPDC2	2.36056	2.36056
GUCY1B3	2.79647	1.4836	2.79647	up	3.77345	1.76284	3.55857	21.3673	4.16645	5.81486	-0.0714673	-1.16945	-0.156054	2.42998	0.0714674	0.552393	P	P	P	P	GUCY1B4	2.35884	2.35884
TRIM63	2.7942	1.48244	2.7942	up	1	1.06324	9.80804	1	10.3474	21.9865	-1.69122	-1.60275	1.60275	-1.69122	1.67998	2.76733	P	P	P	P	TRIM64	2.35695	2.35695
PRSS35	2.78827	1.47937	2.78827	up	1.18597	1	1	14.2824	1.80002	1	0.123034	-0.123034	-0.123034	3.71313	0.724979	-0.123034	P	P	P	P	PRSS36	2.35197	2.35197
HSPB3	2.78783	1.47914	2.78783	up	1	1	1	1	4.83034	4.48559	0	0	0	0	2.27212	2.1653	P	P	P	P	HSPB4	2.3516	2.3516
LOXL3	2.78641	1.47841	2.78641	up	5.47917	5.8943	5.82183	22.8504	12.9773	13.7172	-0.674662	-0.569299	-0.587147	1.38553	0.569299	0.649295	P	P	P	P	LOXL4	2.35041	2.35041
PARVG	2.78371	1.47701	2.78371	up	3.54322	11.5709	8.61053	12.2084	25.5772	24.3867	-1.74605	-0.0386865	-0.465014	0.0386868	1.10567	1.03691	P	P	P	P	PARVG	2.34814	2.34814
LMOD3	2.78343	1.47686	2.78343	up	1	1	2.00749	1	6.3084	6.86236	-0.502696	-0.502696	0.502696	-0.502696	2.15458	2.27601	P	P	P	P	LMOD4	2.34791	2.34791
MRVI1	2.77899	1.47456	2.77899	up	4.61644	1.50335	1	29.0357	1.94662	2.63522	1.02733	-0.591266	-1.17945	3.68031	-0.218476	0.218476	P	P	P	P	MRVI2	2.34418	2.34418
FAS	2.77894	1.47453	2.77894	up	24.0301	16.0424	8.68457	66.0939	33.9886	31.9827	-0.206225	-0.789177	-1.67454	1.25345	0.293984	0.206224	P	P	P	P	FAS	2.34414	2.34414
SHE	2.77681	1.47343	2.77681	up	25.3572	11.1623	7.2388	73.0954	23.8938	25.1179	0.0497193	-1.13404	-1.75885	1.5771	-0.0360398	0.0360398	P	P	P	P	SHE	2.34235	2.34235
PHOSPHO1	2.77627	1.47315	2.77627	up	4.4551	3.87136	7.94332	15.3325	12.4758	15.326	-1.15994	-1.36256	-0.325659	0.62312	0.325659	0.622508	P	P	P	P	PHOSPHO2	2.3419	2.3419
RTN4RL2	2.77006	1.46992	2.77006	up	2.46245	1.42842	1.10468	8.37563	3.80786	2.58957	-0.036309	-0.821983	-1.19277	1.72979	0.592577	0.0363091	P	P	P	P	RTN4RL3	2.33668	2.33668
FZD4	2.76921	1.46947	2.76921	up	4.73812	2.72153	1.36242	20.9744	4.76296	3.73449	0.171702	-0.628195	-1.62644	2.31794	0.179245	-0.171702	P	P	P	P	FZD5	2.33596	2.33596
MVB12B	2.76543	1.4675	2.76543	up	4.74659	1.93974	4.1773	13.4719	8.08968	7.46361	-0.326491	-1.61752	-0.510812	1.1785	0.4427	0.326491	P	P	P	P	MVB12B	2.33279	2.33279
SMAD6	2.76523	1.4674	2.76523	up	27.5349	9.90551	6.1885	104.21	29.1201	11.7608	0.613637	-0.861321	-1.53996	2.5338	0.694392	-0.613637	P	P	P	P	SMAD7	2.33262	2.33262
MPDZ	2.76511	1.46734	2.76511	up	2.04545	1	1.0332	8.05282	2.36824	2.34281	-0.0979109	-1.13033	-1.08321	1.87916	0.113486	0.0979108	P	P	P	P	MPDZ	2.33252	2.33252
FNDC4	2.76495	1.46725	2.76495	up	1.78463	2.01191	1.52352	3.34842	6.95896	4.96229	-0.540398	-0.367457	-0.768615	0.367457	1.42285	0.934983	P	P	P	P	FNDC5	2.33238	2.33238
DOCK11	2.76246	1.46595	2.76246	up	2.44487	2.12142	1.59805	9.8115	4.01557	4.43483	-0.357924	-0.562651	-0.971369	1.64679	0.357924	0.501197	P	P	P	P	DOCK12	2.33029	2.33029
IL11RA	2.76182	1.46562	2.76182	up	7.31101	17.9732	20.583	47.8053	29.8017	39.9926	-1.76028	-0.462577	-0.266971	0.948747	0.266971	0.691309	P	P	P	P	IL11RA	2.32975	2.32975
CD3E	2.75997	1.46465	2.75997	up	15.2398	30.7076	39.1599	38.3483	90.9365	110.483	-1.34643	-0.335674	0.0151072	-0.0151072	1.23059	1.51148	P	P	P	P	CD3E	2.3282	2.3282
CDC42EP2	2.75931	1.46431	2.75931	up	3.12312	5.13639	6.09816	10.8958	13.9132	13.5569	-1.38405	-0.666283	-0.418663	0.418663	0.771345	0.733918	P	P	P	P	CDC42EP3	2.32764	2.32764
CLIP3	2.75497	1.46204	2.75497	up	4.64406	3.13995	4.94896	19.9465	8.6353	8.76078	-0.493299	-1.05794	-0.401561	1.60938	0.401561	0.422374	P	P	P	P	CLIP4	2.324	2.324
CLEC5A	2.75285	1.46093	2.75285	up	1	1.27421	1	12.7764	2.08057	1	-0.174802	0.174802	-0.174802	3.50061	0.882177	-0.174802	P	P	P	P	CLEC5A	2.32221	2.32221
PDE4A	2.74895	1.45888	2.74895	up	2.41248	3.01954	3.6929	6.77275	7.9115	10.4291	-1.05173	-0.727919	-0.437494	0.437494	0.661703	1.06029	P	P	P	P	PDE4A	2.31892	2.31892
NFATC1	2.74363	1.45608	2.74363	up	10.4278	6.78257	8.0534	25.9602	20.8651	21.7176	-0.500329	-1.12086	-0.873093	0.815538	0.500329	0.558102	P	P	P	P	NFATC2	2.31444	2.31444
COX7A1	2.74346	1.45599	2.74346	up	22.7327	27.8875	119.237	57.1293	175.068	156.063	-1.86023	-1.56538	0.530765	-0.530765	1.08485	0.919061	P	P	P	P	COX7A2	2.3143	2.3143
SPEG	2.74337	1.45595	2.74337	up	1	1	1.604	1.62174	4.65189	4.3898	-0.689608	-0.689608	-0.00793421	0.00793421	1.52821	1.44455	P	P	P	P	SPEG	2.31423	2.31423
SKAP1	2.73979	1.45407	2.73979	up	2.23281	3.94611	4.2848	7.79372	8.60494	11.5774	-1.37191	-0.550339	-0.431542	0.431542	0.574395	1.00247	P	P	P	P	SKAP2	2.31122	2.31122
CDC42SE2	2.73967	1.454	2.73967	up	50.1511	23.3939	17.9778	80.699	52.5573	102.262	-0.0338049	-1.13395	-1.51387	0.652464	0.0338049	0.994112	P	P	P	P	CDC42SE3	2.31112	2.31112
ZNF22	2.73789	1.45306	2.73789	up	2.10129	2.61185	3.0928	5.28026	5.99366	11.0074	-0.943486	-0.629689	-0.385848	0.385848	0.568676	1.44564	P	P	P	P	ZNF23	2.30961	2.30961
FMNL3	2.7372	1.4527	2.7372	up	8.00972	7.51481	7.44683	27.0871	16.9791	19.987	-0.541968	-0.633983	-0.647094	1.21581	0.541968	0.77727	P	P	P	P	FMNL4	2.30903	2.30903
CMKLR1	2.73532	1.45171	2.73532	up	10.4624	12.6101	15.0886	36.0032	34.5423	32.759	-1.08746	-0.818095	-0.559216	0.69545	0.635689	0.559216	P	P	P	P	CMKLR2	2.30745	2.30745
IL17RD	2.73142	1.44965	2.73142	up	1	1.06427	1	1	4.31464	5.02659	-0.0449321	0.0449321	-0.0449321	-0.0449321	2.06431	2.28465	P	P	P	P	IL17RD	2.30416	2.30416
SMARCD3	2.73113	1.4495	2.73113	up	6.52756	6.56476	9.56102	32.8406	14.8658	17.0962	-0.869001	-0.860802	-0.31838	1.46186	0.31838	0.520059	P	P	P	P	SMARCD4	2.30392	2.30392
GNG7	2.73044	1.44913	2.73044	up	19.8256	7.76976	10.5638	52.8374	15.7407	39.8276	0.166432	-1.18499	-0.741803	1.58063	-0.166433	1.17284	P	P	P	P	GNG8	2.30333	2.30333
MYOM2	2.72793	1.44781	2.72793	up	1	1	3.66672	1	8.32724	8.93873	-0.937245	-0.937245	0.937245	-0.937245	2.12059	2.22282	P	P	P	P	MYOM3	2.30122	2.30122
EGFLAM	2.72716	1.4474	2.72716	up	4.57624	1	1.68825	9.90604	4.7495	3.33064	0.229182	-1.96498	-1.20945	1.34333	0.282794	-0.229182	P	P	P	P	EGFLAM	2.30057	2.30057
NPAS1	2.72668	1.44714	2.72668	up	3.15398	1.30984	1.79605	9.27695	3.69981	4.3824	-0.115139	-1.38292	-0.927485	1.44134	0.115139	0.359409	P	P	P	P	NPAS2	2.30017	2.30017
CD5	2.7238	1.44562	2.7238	up	5.13106	10.2668	7.26983	13.9943	32.4949	17.0186	-1.22408	-0.223427	-0.72142	0.223426	1.4388	0.5057	P	P	P	P	CD6	2.29774	2.29774
SYT7	2.72102	1.44415	2.72102	up	1.97337	1	1.98464	8.39927	2.91012	3.22798	-0.284317	-1.26498	-0.276101	1.80529	0.276101	0.425654	P	P	P	P	SYT8	2.29539	2.29539
VMO1	2.72047	1.44386	2.72047	up	10.2451	9.90896	6.52576	7.09221	43.9853	42.7583	0.0240643	-0.0240643	-0.626652	-0.506563	2.12615	2.08533	P	P	P	P	VMO2	2.29494	2.29494
LOXL4	2.71516	1.44104	2.71516	up	1.18395	1.46653	2.26543	6.24215	3.85348	3.27321	-1.20164	-0.892839	-0.265461	1.1968	0.500916	0.265461	P	P	P	P	LOXL5	2.29045	2.29045
ZNF275	2.71338	1.44009	2.71338	up	5.14693	4.28282	1.59624	12.4857	7.7431	7.27081	-0.249202	-0.514353	-1.93824	1.02929	0.339997	0.249202	P	P	P	P	ZNF276	2.28895	2.28895
COL6A2	2.71248	1.43961	2.71248	up	233.846	107.287	109.182	1047.41	217.322	240.163	0.0528622	-1.07122	-1.04596	2.21606	-0.0528622	0.0913177	P	P	P	P	COL6A3	2.28819	2.28819
CNR2	2.71062	1.43862	2.71062	up	1	1	1	2.2532	2.53052	3.49299	-0.585988	-0.585988	-0.585988	0.585988	0.753446	1.21847	P	P	P	P	CNR3	2.28662	2.28662
TMEM119	2.70616	1.43625	2.70616	up	38.5222	14.1454	17.5771	125.693	42.1239	35.8505	0.0518484	-1.39351	-1.08014	1.75799	0.180798	-0.0518484	P	P	P	P	TMEM120	2.28286	2.28286
GPR39	2.70581	1.43606	2.70581	up	3.18315	4.27417	3.73657	14.3896	6.04439	11.579	-0.675166	-0.249976	-0.443906	1.50133	0.249976	1.18782	P	P	P	P	GPR40	2.28256	2.28256
LIMS2	2.70498	1.43562	2.70498	up	10.6273	10.0595	19.1484	49.7203	27.6872	29.4315	-1.11545	-1.19466	-0.265997	1.11061	0.265998	0.35414	P	P	P	P	LIMS3	2.28186	2.28186
SBK2	2.70408	1.43514	2.70408	up	1	1	1.22315	1	5.03377	4.80445	-0.145301	-0.145301	0.145301	-0.145301	2.18634	2.11907	P	P	P	P	SBK3	2.2811	2.2811
STARD8	2.70288	1.4345	2.70288	up	2.72474	2.25504	2.24102	8.29729	5.71973	5.72922	-0.534914	-0.80788	-0.816877	1.07161	0.534914	0.537306	P	P	P	P	STARD9	2.28009	2.28009
ADAM9	2.70217	1.43412	2.70217	up	20.7744	3.08494	1.9815	53.7499	7.10881	6.55743	1.60537	-1.14613	-1.78478	2.97682	0.0582387	-0.0582387	P	P	P	P	ADAM10	2.27949	2.27949
BIRC3	2.6984	1.4321	2.6984	up	10.9568	22.8035	18.3725	37.0717	49.6213	49.0298	-1.40796	-0.350532	-0.662239	0.350532	0.771173	0.753872	P	P	P	P	BIRC4	2.2763	2.2763
PFKFB3	2.69702	1.43137	2.69702	up	32.6254	12.907	12.0093	97.5442	36.2169	28.0828	0.108154	-1.22969	-1.33369	1.68821	0.258822	-0.108154	P	P	P	P	PFKFB4	2.27514	2.27514
TGOLN2	2.69469	1.43012	2.69469	up	18.3002	19.2804	10.2325	60.1886	36.7351	31.9509	-0.439637	-0.364361	-1.27834	1.27799	0.565663	0.364361	P	P	P	P	TGOLN3	2.27316	2.27316
IL7R	2.69438	1.42996	2.69438	up	2.38066	4.29857	1.69289	11.696	4.31087	6.72088	-0.854556	-0.00206113	-1.34643	1.44203	0.00206113	0.642732	P	P	P	P	IL7R	2.27291	2.27291
HLA-DOA	2.69261	1.429	2.69261	up	13.3991	18.1656	4.94704	23.0752	33.8168	30.124	-0.61164	-0.172567	-2.04914	0.172567	0.723964	0.557137	P	P	P	P	HLA-DOA	2.27141	2.27141
KLHL40	2.69142	1.42837	2.69142	up	1	1	2.68905	1	8.3531	6.27615	-0.713548	-0.713548	0.713548	-0.713548	2.34876	1.93633	P	P	P	P	KLHL41	2.2704	2.2704
SIDT1	2.68983	1.42752	2.68983	up	1.23429	2.55001	1	2.14491	4.5666	6.25364	-0.922029	0.124793	-1.22571	-0.124793	0.96541	1.41899	P	P	P	P	SIDT2	2.26906	2.26906
SHISA2	2.6861	1.42552	2.6861	up	4.11419	1	1.06741	7.02349	1.75246	6.91486	0.615613	-1.425	-1.33088	1.38719	-0.615613	1.36471	P	P	P	P	SHISA3	2.26591	2.26591
KRT7	2.6854	1.42513	2.6854	up	2.49473	1	7.63786	1	6.82595	54.0576	-0.726073	-2.04496	0.888212	-2.04496	0.726073	3.71147	P	P	P	P	KRT8	2.26531	2.26531
LTB	2.68512	1.42499	2.68512	up	4.10923	22.4719	17.2458	12.0631	52.1719	48.987	-2.26024	0.190938	-0.190938	-0.706583	1.40609	1.31522	P	P	P	P	LTB	2.26508	2.26508
ARMCX2	2.68376	1.42426	2.68376	up	3.38757	2.35961	1.99118	10.1878	5.44503	5.54612	-0.342345	-0.864047	-1.10897	1.24618	0.342345	0.368884	P	P	P	P	ARMCX3	2.26393	2.26393
CAP2	2.68209	1.42336	2.68209	up	2.05399	1.54777	3.98168	5.16744	6.34758	7.44572	-1.14298	-1.55122	-0.188036	0.188036	0.484793	0.714998	P	P	P	P	CAP3	2.26251	2.26251
PLEKHG2	2.68087	1.4227	2.68087	up	8.14815	6.28784	6.87397	31.249	15.7409	13.7953	-0.379816	-0.753724	-0.625145	1.55945	0.570158	0.379816	P	P	P	P	PLEKHG3	2.26148	2.26148
TPST2	2.68085	1.42269	2.68085	up	26.3879	36.0374	33.6008	58.9986	91.6469	113.858	-0.805211	-0.355593	-0.456592	0.355593	0.990998	1.30408	P	P	P	P	TPST3	2.26146	2.26146
LDLRAD3	2.68043	1.42246	2.68043	up	4.11778	1	2.48777	7.68355	5.76987	4.44999	-0.0559676	-2.09783	-0.782981	0.843939	0.430704	0.0559676	P	P	P	P	LDLRAD4	2.26111	2.26111
DUSP10	2.68027	1.42238	2.68027	up	5.38151	3.96262	2.92408	14.138	8.50407	9.98607	-0.330071	-0.771628	-1.2101	1.06342	0.330071	0.561835	P	P	P	P	DUSP11	2.26097	2.26097
NEB	2.67896	1.42167	2.67896	up	1	1	2.3563	1	7.18211	6.30778	-0.618262	-0.618262	0.618262	-0.618262	2.22615	2.03887	P	P	P	P	NEB	2.25986	2.25986
CD4	2.66606	1.41471	2.66606	up	1	4.16153	2.58996	2.91282	9.58241	7.31759	-1.79977	0.257349	-0.426836	-0.257349	1.46062	1.0716	P	P	P	P	CD5	2.24894	2.24894
LDLRAD2	2.66446	1.41384	2.66446	up	3.51853	1.99736	1	12.2593	3.20718	3.38108	0.0955781	-0.7213	-1.71939	1.89641	-0.0380894	0.0380895	P	P	P	P	LDLRAD3	2.24759	2.24759
CSF2	2.66384	1.41351	2.66384	up	1	1	1	18.9027	1	1	0	0	0	4.24052	0	0	P	P	P	P	CSF3	2.24706	2.24706
UAP1L1	2.65976	1.4113	2.65976	up	5.96013	7.54767	6.9481	13.4245	20.5063	21.3637	-0.75607	-0.415383	-0.534795	0.415383	1.02658	1.08568	P	P	P	P	UAP1L2	2.24361	2.24361
CACNA1H	2.65784	1.41025	2.65784	up	1	1	1.2374	4.88671	1.99006	2.38899	-0.650062	-0.650062	-0.34275	1.6388	0.34275	0.606339	P	P	P	P	CACNA1H	2.24198	2.24198
PXDNL	2.65534	1.4089	2.65534	up	2.16146	3.71925	3.91375	11.5236	4.83674	10.5686	-1.00929	-0.226282	-0.152742	1.40523	0.152742	1.28042	P	P	P	P	PXDNL	2.23986	2.23986
PLD4	2.65508	1.40875	2.65508	up	1.65275	10.047	7.44327	5.07134	25.6922	17.7548	-2.38745	0.216378	-0.216378	-0.769948	1.57094	1.03782	P	P	P	P	PLD5	2.23964	2.23964
WDFY4	2.65488	1.40865	2.65488	up	2.92303	6.16162	3.10035	7.44653	14.6706	9.56469	-1.21247	-0.136629	-1.12751	0.136629	1.11492	0.497779	P	P	P	P	WDFY5	2.23947	2.23947
RUNX3	2.65387	1.4081	2.65387	up	7.84854	13.3896	10.7824	16.3538	33.8493	38.2598	-0.914873	-0.144257	-0.456691	0.144257	1.19376	1.37046	P	P	P	P	RUNX4	2.23861	2.23861
IFIT3	2.65231	1.40725	2.65231	up	14.3381	46.251	14.3242	29.5916	126.754	47.2527	-1.36748	0.322148	-1.36888	-0.322148	1.77662	0.353061	P	P	P	P	IFIT4	2.23729	2.23729
FAM124B	2.65073	1.40639	2.65073	up	1.3839	1	1	6.25736	1.71454	2.40249	-0.154541	-0.623281	-0.623281	2.02227	0.154541	0.64125	P	P	P	P	FAM124B	2.23595	2.23595
ACAP1	2.65029	1.40615	2.65029	up	9.45254	21.9582	21.3101	28.6877	49.2313	58.3008	-1.40882	-0.192836	-0.236059	0.192836	0.97198	1.21592	P	P	P	P	ACAP2	2.23558	2.23558
PTP4A3	2.64842	1.40513	2.64842	up	24.8881	25.53	43.2047	59.2567	91.1768	94.3871	-1.02363	-0.986889	-0.227895	0.227895	0.849584	0.899507	P	P	P	P	PTP4A4	2.23399	2.23399
APOE	2.64785	1.40482	2.64785	up	303.423	257.425	418.331	1080.81	667.691	840.57	-0.800582	-1.03776	-0.337268	1.03213	0.337268	0.669455	P	P	P	P	APOE	2.23351	2.23351
COL23A1	2.64699	1.40436	2.64699	up	3.3027	1.55875	1.12414	2.06648	10.2618	5.0614	0.338235	-0.745021	-1.21659	-0.338235	1.9738	0.954126	P	P	P	P	COL23A2	2.23278	2.23278
P4HA3	2.64543	1.4035	2.64543	up	12.7164	1	1	19.0983	4.1618	2.96196	1.85674	-1.81188	-1.81188	2.44349	0.245328	-0.245328	P	P	P	P	P4HA4	2.23146	2.23146
HPS3	2.6426	1.40196	2.6426	up	1.66291	1.69253	1.83468	5.98947	3.43617	4.63017	-0.594455	-0.568983	-0.452637	1.25426	0.452636	0.8829	P	P	P	P	HPS4	2.22905	2.22905
TMEM71	2.63255	1.39646	2.63255	up	1	1.15892	1	7.66713	2.50593	1.10048	-0.175457	0.0373241	-0.175457	2.76323	1.14989	-0.0373241	P	P	P	P	TMEM72	2.22052	2.22052
ARL5C	2.63072	1.39546	2.63072	up	1	2.36504	2.98177	1.61274	8.68117	9.17052	-1.40902	-0.167152	0.167152	-0.719503	1.70887	1.78799	P	P	P	P	ARL5C	2.21897	2.21897
AEBP1	2.62742	1.39365	2.62742	up	137.076	60.6956	63.1113	435.24	143.023	152.996	-0.0306358	-1.20595	-1.14964	1.6362	0.0306354	0.127882	P	P	P	P	AEBP2	2.21616	2.21616
A2M	2.62731	1.39359	2.62731	up	3.49994	2.23604	1	11.5405	3.71262	3.31259	0.0396852	-0.606699	-1.76764	1.76099	0.124793	-0.0396854	P	P	P	P	A2M	2.21607	2.21607
GUCY1A3	2.6232	1.39133	2.6232	up	3.16781	2.14292	3.42257	21.3567	3.98457	4.92827	-0.221266	-0.785174	-0.109672	2.53186	0.109672	0.416329	P	P	P	P	GUCY1A4	2.21257	2.21257
IZUMO4	2.62231	1.39084	2.62231	up	6.56773	13.8159	11.5056	27.8204	28.7662	23.524	-1.45676	-0.383902	-0.647895	0.625912	0.674143	0.383902	P	P	P	P	IZUMO5	2.21182	2.21182
RAB31	2.62158	1.39044	2.62158	up	47.1463	15.9126	8.25625	88.0094	36.2467	34.9834	0.404884	-1.16209	-2.1087	1.3054	0.0255895	-0.0255895	P	P	P	P	RAB32	2.2112	2.2112
ERLEC1	2.61984	1.38948	2.61984	up	16.2492	28.8133	19.7853	37.2886	60.6516	73.6503	-1.01237	-0.186	-0.728306	0.186	0.887811	1.16796	P	P	P	P	ERLEC2	2.20972	2.20972
GLB1L	2.61864	1.38882	2.61864	up	7.64804	6.31557	8.5874	19.8758	14.9152	25.1245	-0.565376	-0.841553	-0.398245	0.812475	0.398245	1.15056	P	P	P	P	GLB1L	2.2087	2.2087
HSP90B1	2.61577	1.38723	2.61577	up	144.169	162.444	85.8263	299.057	294.417	408.579	-0.60114	-0.428959	-1.34941	0.451519	0.428959	0.901713	P	P	P	P	HSP90B2	2.20626	2.20626
NOS3	2.61361	1.38604	2.61361	up	17.782	6.54438	6.91545	59.4259	13.3708	18.0825	0.205666	-1.23642	-1.15686	1.94634	-0.205666	0.229843	P	P	P	P	NOS4	2.20442	2.20442
FAM13C	2.61117	1.3847	2.61117	up	1.1677	1	1	7.28889	1.59575	1.78736	-0.225282	-0.448952	-0.448952	2.41675	0.225282	0.388878	P	P	P	P	FAM13C	2.20235	2.20235
ICAM1	2.60918	1.3836	2.60918	up	78.9282	68.4274	34.1094	167.723	155.578	125.403	-0.33398	-0.539946	-1.54435	0.753489	0.645046	0.33398	P	P	P	P	ICAM2	2.20065	2.20065
TRPV2	2.60828	1.3831	2.60828	up	14.2389	18.2205	35.3077	43.9389	51.2519	72.1787	-1.4679	-1.11218	-0.157758	0.157758	0.379865	0.873833	P	P	P	P	TRPV3	2.19989	2.19989
CD74	2.60725	1.38253	2.60725	up	762.956	1076.26	628.112	1555.58	2561.03	2294.54	-0.762069	-0.265714	-1.04265	0.265713	0.984984	0.826465	P	P	P	P	CD75	2.19901	2.19901
HLA-DMA	2.6046	1.38106	2.6046	up	56.5968	124.34	79.3963	144.448	290.241	235.482	-1.24363	-0.10813	-0.755276	0.10813	1.11483	0.813197	P	P	P	P	HLA-DMA	2.19676	2.19676
UBASH3A	2.59734	1.37704	2.59734	up	1.17172	2.92776	4.19831	3.63577	7.46559	9.29737	-1.73741	-0.416238	0.103774	-0.103774	0.934221	1.25079	P	P	P	P	UBASH3A	2.19057	2.19057
MTHFD2	2.59713	1.37692	2.59713	up	10.1921	2.83809	2.63441	14.1079	9.16947	10.3192	0.0762703	-1.76819	-1.87563	0.545322	-0.0762706	0.0941503	P	P	P	P	MTHFD3	2.19039	2.19039
CHRD	2.59658	1.37661	2.59658	up	1.24019	1.1538	2.35464	4.82576	3.01853	4.04938	-1.10412	-1.20828	-0.17917	0.85608	0.17917	0.603025	P	P	P	P	CHRD	2.18993	2.18993
PIP4K2A	2.58632	1.3709	2.58632	up	10.4154	13.0458	10.7716	33.9327	28.7879	25.9206	-0.820124	-0.495257	-0.77161	0.883834	0.64662	0.495257	P	P	P	P	PIP4K2A	2.18118	2.18118
NDN	2.58329	1.36921	2.58329	up	4.67919	2.06084	3.7185	9.24144	8.7686	7.62836	-0.352557	-1.53558	-0.684095	0.629302	0.553531	0.352557	P	P	P	P	NDN	2.17859	2.17859
CD27	2.58253	1.36879	2.58253	up	1.35281	1.77597	6.50609	3.12024	4.92283	17.5278	-1.53461	-1.14197	0.731218	-0.328915	0.328916	2.161	P	P	P	P	CD28	2.17795	2.17795
SSC5D	2.58251	1.36878	2.58251	up	2.35387	2.1233	3.5443	13.9244	2.95399	7.41766	-0.459048	-0.607775	0.131418	2.10546	-0.131418	1.19688	P	P	P	P	SSC5D	2.17793	2.17793
MAP3K15	2.58154	1.36823	2.58154	up	1	1.51588	1	3.07789	2.75457	3.07606	-1.03099	-0.430836	-1.03099	0.59095	0.430836	0.590092	P	P	P	P	MAP3K16	2.1771	2.1771
TMEM44	2.57779	1.36614	2.57779	up	6.80893	2.25128	2.43217	17.2755	6.19153	5.97059	0.163343	-1.43334	-1.32184	1.50657	0.0262113	-0.0262113	P	P	P	P	TMEM45	2.17391	2.17391
PRAF2	2.57616	1.36522	2.57616	up	17.7023	18.1007	18.6742	55.0655	43.0446	43.1605	-0.679503	-0.647394	-0.602393	0.957709	0.602393	0.606272	P	P	P	P	PRAF3	2.17251	2.17251
ECE1	2.57611	1.36519	2.57611	up	52.2527	24.732	36.2308	211.449	58.0666	65.1936	-0.0761013	-1.15523	-0.60439	1.94063	0.0761018	0.243124	P	P	P	P	ECE2	2.17247	2.17247
EXOC3L1	2.57368	1.36383	2.57368	up	8.91685	8.92534	8.395	27.4084	20.656	20.1182	-0.587634	-0.586261	-0.674638	1.03238	0.624321	0.586261	P	P	P	P	EXOC3L2	2.17039	2.17039
MERTK	2.57282	1.36335	2.57282	up	1.11247	1.74094	1.50891	3.38836	4.06193	3.61612	-1.12646	-0.48036	-0.68672	0.48036	0.741939	0.574216	P	P	P	P	MERTK	2.16967	2.16967
DPYSL2	2.57124	1.36246	2.57124	up	8.43262	5.3549	7.93081	35.0201	10.1802	17.0759	-0.135856	-0.790978	-0.224369	1.91827	0.135857	0.882052	P	P	P	P	DPYSL3	2.16831	2.16831
LDB2	2.56967	1.36158	2.56967	up	8.92514	6.42079	7.60978	37.6768	13.5661	14.477	-0.30203	-0.777154	-0.53205	1.7757	0.30203	0.395786	P	P	P	P	LDB3	2.16697	2.16697
SNCA	2.56911	1.36127	2.56911	up	1	3.75891	4.78822	3.04261	12.5541	7.9901	-2.0849	-0.174587	0.174588	-0.479592	1.56519	0.913312	P	P	P	P	SNCA	2.1665	2.1665
TNFSF14	2.56696	1.36006	2.56696	up	1	2.44966	2.62998	5.0899	4.3139	4.96292	-1.75202	-0.459441	-0.35697	0.595615	0.356971	0.559167	P	P	P	P	TNFSF15	2.16466	2.16466
MSRB3	2.56578	1.3594	2.56578	up	33.1322	9.97629	6.00191	77.6411	21.0869	20.4673	0.6734	-1.05826	-1.79134	1.90199	0.021513	-0.021513	P	P	P	P	MSRB4	2.16365	2.16365
B3GALT4	2.56396	1.35838	2.56396	up	6.1068	5.8659	6.09311	12.6192	16.7816	17.3723	-0.523566	-0.58163	-0.526804	0.523566	0.934826	0.984734	P	P	P	P	B3GALT5	2.1621	2.1621
ADAMTS1	2.56253	1.35757	2.56253	up	68.1736	20.0987	15.6549	254.633	43.3759	32.6798	0.856567	-0.905544	-1.26603	2.7577	0.204247	-0.204247	P	P	P	P	ADAMTS2	2.16088	2.16088
MAPK12	2.55885	1.3555	2.55885	up	3.61016	2.94017	8.86516	9.20332	12.3251	13.8991	-1.32309	-1.61925	-0.0270038	0.0270038	0.448377	0.621769	P	P	P	P	MAPK13	2.15773	2.15773
PEA15	2.55113	1.35113	2.55113	up	165.046	111.813	95.7396	396.899	291.054	253.94	-0.31081	-0.87259	-1.09649	0.955093	0.507608	0.31081	P	P	P	P	PEA16	2.15113	2.15113
ACTN1	2.54864	1.34973	2.54864	up	77.8825	28.0484	19.2132	136.825	83.437	60.8627	0.17787	-1.29551	-1.84133	0.990831	0.277258	-0.177871	P	P	P	P	ACTN2	2.14901	2.14901
TNFRSF21	2.54839	1.34959	2.54839	up	93.823	43.3824	24.7348	183.836	97.543	92.9186	0.00698662	-1.10584	-1.91641	0.977393	0.0630837	-0.00698709	P	P	P	P	TNFRSF22	2.14879	2.14879
SLCO3A1	2.54653	1.34854	2.54653	up	14.563	17.2333	17.5207	22.127	48.3969	67.8077	-0.435127	-0.192235	-0.168374	0.168374	1.29748	1.78402	P	P	P	P	SLCO3A2	2.1472	2.1472
FAM65A	2.54296	1.34651	2.54296	up	23.4898	11.7377	16.3692	60.8195	32.7868	37.2191	-0.24054	-1.24143	-0.761591	1.13196	0.24054	0.423468	P	P	P	P	FAM65A	2.14414	2.14414
NLRC3	2.5428	1.34642	2.5428	up	1	1.24963	1.03196	1.19418	4.15488	4.27318	-0.288761	0.0327403	-0.243374	-0.0327403	1.76605	1.80655	P	P	P	P	NLRC4	2.144	2.144
DHH	2.54154	1.34571	2.54154	up	2.79639	1.75351	1.48567	9.40728	3.89422	3.26465	-0.111681	-0.785001	-1.02413	1.63853	0.366087	0.111681	P	P	P	P	DHH	2.14293	2.14293
GUSB	2.54035	1.34503	2.54035	up	18.5926	27.8157	24.6492	49.3517	70.145	60.3692	-0.994771	-0.4136	-0.587959	0.4136	0.920841	0.704313	P	P	P	P	GUSB	2.14191	2.14191
HERC5	2.5396	1.3446	2.5396	up	2.98306	5.65298	2.71357	6.78959	12.6328	8.73843	-1.05437	-0.132156	-1.19098	0.132156	1.02793	0.496206	P	P	P	P	HERC6	2.14127	2.14127
CAPN3	2.53904	1.34428	2.53904	up	1	1	1.77873	1	6.04007	4.82034	-0.415424	-0.415424	0.415424	-0.415424	2.17914	1.85371	P	P	P	P	CAPN4	2.14079	2.14079
GPM6B	2.53365	1.34122	2.53365	up	6.74383	3.15424	7.78384	35.8913	6.07902	12.3428	-0.103457	-1.19973	0.103457	2.30854	-0.253186	0.768573	P	P	P	P	GPM6B	2.13617	2.13617
CCL22	2.53119	1.33982	2.53119	up	1	15.2578	30.6442	28.6733	12.321	21.463	-4.17763	-0.246152	0.759915	0.664009	-0.55458	0.246152	P	P	P	P	CCL23	2.13406	2.13406
NFKBIE	2.52868	1.33838	2.52868	up	16.6531	22.7577	15.7467	43.083	58.6206	38.2064	-0.824294	-0.37373	-0.905035	0.547034	0.991324	0.37373	P	P	P	P	NFKBIE	2.13191	2.13191
LAT	2.52689	1.33736	2.52689	up	9.0968	26.2983	20.2183	31.9554	55.0352	44.3746	-1.67208	-0.140545	-0.519853	0.140545	0.92484	0.614219	P	P	P	P	LAT	2.13038	2.13038
CXCR6	2.52643	1.3371	2.52643	up	4.16867	9.33371	11.7476	6.65772	41.2039	26.8695	-1.32879	-0.165922	0.165922	-0.653344	1.97634	1.35953	P	P	P	P	CXCR7	2.12999	2.12999
ACVRL1	2.525	1.33628	2.525	up	27.9675	19.9887	18.1682	70.6048	46.3691	49.9426	-0.364706	-0.849272	-0.987042	0.971309	0.364707	0.471814	P	P	P	P	ACVRL2	2.12876	2.12876
RAX	2.5247	1.33611	2.5247	up	1	1	1	8.10545	1.98542	1	0	0	0	3.01889	0.989444	0	P	P	P	P	RAX	2.1285	2.1285
ARRDC2	2.52351	1.33543	2.52351	up	16.1436	25.6154	27.1235	42.5145	68.6761	61.733	-1.07279	-0.406738	-0.324206	0.324206	1.01606	0.862293	P	P	P	P	ARRDC3	2.12748	2.12748
ACYP2	2.52336	1.33535	2.52336	up	4.7268	6.05892	15.4276	8.99809	30.4585	25.9024	-1.31767	-0.95947	0.388912	-0.388912	1.37024	1.13648	P	P	P	P	ACYP3	2.12736	2.12736
RAP2A	2.52191	1.33452	2.52191	up	14.0503	4.68719	6.14514	26.7936	15.0094	16.1408	-0.0476329	-1.63144	-1.24072	0.883655	0.0476329	0.152479	P	P	P	P	RAP2A	2.12611	2.12611
ANKRD28	2.52124	1.33413	2.52124	up	3.12163	1.82654	1	7.02715	4.35517	2.98584	0.0320812	-0.741105	-1.61022	1.20272	0.512511	-0.0320814	P	P	P	P	ANKRD29	2.12553	2.12553
GEM	2.51961	1.3332	2.51961	up	60.3271	9.24054	15.5918	154.056	32.3904	27.8619	1.00588	-1.70088	-0.946143	2.35845	0.108636	-0.108636	P	P	P	P	GEM	2.12414	2.12414
TMEM61	2.51625	1.33127	2.51625	up	2.07348	2.05906	3.18541	12.5075	2.56677	6.74897	-0.463662	-0.473731	0.155763	2.129	-0.155762	1.23895	P	P	P	P	TMEM62	2.12126	2.12126
THBS2	2.51465	1.33036	2.51465	up	60.29	7.72314	13.625	126.751	31.1393	25.5593	1.09563	-1.86903	-1.05004	2.16763	0.142444	-0.142444	P	P	P	P	THBS3	2.11989	2.11989
PAG1	2.51446	1.33025	2.51446	up	1	1	1	2.4512	2.12057	3.05845	-0.542226	-0.542226	-0.542226	0.751262	0.542226	1.07057	P	P	P	P	PAG2	2.11972	2.11972
TREML1	2.5129	1.32935	2.5129	up	1.78112	1	1	22.1694	1.27487	1	0.65761	-0.175175	-0.175175	4.29532	0.175175	-0.175175	P	P	P	P	TREML2	2.11839	2.11839
GGT7	2.51161	1.32862	2.51161	up	6.28921	5.46889	3.2729	14.2853	10.7537	11.6102	-0.386941	-0.588572	-1.32925	0.796639	0.386941	0.497501	P	P	P	P	GGT8	2.11728	2.11728
ANGPTL4	2.51021	1.32781	2.51021	up	17.1127	12.3733	9.81609	87.3	26.6937	14.1075	0.139302	-0.328535	-0.662544	2.49022	0.780735	-0.139302	P	P	P	P	ANGPTL5	2.11608	2.11608
COPZ2	2.50824	1.32668	2.50824	up	31.3393	42.1273	28.3375	79.0448	76.4409	97.7067	-0.856577	-0.429794	-1.00184	0.47812	0.429795	0.783908	P	P	P	P	COPZ3	2.11439	2.11439
MSN	2.50813	1.32661	2.50813	up	113.513	58.0586	48.1019	243.475	148.979	137.894	-0.140351	-1.10763	-1.37904	0.960565	0.2519	0.140351	P	P	P	P	MSN	2.11429	2.11429
RASSF4	2.50588	1.32532	2.50588	up	5.41083	13.3974	10.2722	16.6648	34.3786	20.4523	-1.46546	-0.157426	-0.540633	0.157425	1.20213	0.452884	P	P	P	P	RASSF5	2.11236	2.11236
AP3B2	2.50392	1.32419	2.50392	up	1.09435	1.89999	1.44086	4.5591	4.11884	2.50459	-0.995209	-0.199291	-0.598353	1.06347	0.916955	0.199291	P	P	P	P	AP3B3	2.11068	2.11068
CCDC134	2.50325	1.3238	2.50325	up	5.60509	6.58326	4.11916	9.94673	12.9488	18.5113	-0.529775	-0.29771	-0.974162	0.29771	0.678234	1.19382	P	P	P	P	CCDC135	2.1101	2.1101
APOA1	2.503	1.32366	2.503	up	13.2391	32.1474	96.5898	122.163	61.9367	85.1985	-2.45601	-1.17611	0.41106	0.749924	-0.230017	0.230017	P	P	P	P	APOA2	2.10989	2.10989
CLEC4G	2.50189	1.32302	2.50189	up	1	2.11959	2.59304	5.52408	1	15.5814	-1.22921	-0.14543	0.14543	1.23652	-1.22921	2.73254	P	P	P	P	CLEC4G	2.10893	2.10893
DCHS1	2.49919	1.32146	2.49919	up	4.89011	1.97161	2.90517	15.4395	4.70117	6.02378	0.0284235	-1.28207	-0.722821	1.68711	-0.0284235	0.329226	P	P	P	P	DCHS2	2.10661	2.10661
PTPRJ	2.49897	1.32134	2.49897	up	1.1127	1	1	13.1737	1.31812	1	0.0770323	-0.0770323	-0.0770323	3.64256	0.321449	-0.0770323	P	P	P	P	PTPRJ	2.10643	2.10643
SLC51A	2.49676	1.32006	2.49676	up	2.34243	1	1	5.17249	3.18464	2.21328	0.04091	-1.1871	-1.1871	1.18376	0.484034	-0.04091	P	P	P	P	SLC51A	2.10452	2.10452
ZAP70	2.48999	1.31614	2.48999	up	4.19255	11.745	9.99603	10.6137	28.4704	25.1474	-1.41309	0.0730596	-0.15956	-0.0730593	1.35048	1.17142	P	P	P	P	ZAP71	2.09871	2.09871
DEF6	2.4893	1.31574	2.4893	up	5.83041	11.1182	10.8435	13.3296	25.6848	31.6697	-1.06211	-0.130855	-0.166948	0.130855	1.07714	1.37932	P	P	P	P	DEF7	2.09812	2.09812
CLIP2	2.48026	1.31049	2.48026	up	22.8069	14.0683	13.6639	56.4486	32.7575	36.1751	-0.261178	-0.9582	-1.00028	1.04629	0.261178	0.404349	P	P	P	P	CLIP3	2.09034	2.09034
CMTM4	2.47991	1.31029	2.47991	up	5.76901	1	1.03832	8.51034	3.95601	2.71353	0.816215	-1.71211	-1.65786	1.37711	0.271938	-0.271937	P	P	P	P	CMTM5	2.09003	2.09003
C1S	2.47507	1.30747	2.47507	up	373.102	247.057	173.972	1120.72	399.923	542.495	-0.0500765	-0.644802	-1.15079	1.53671	0.0500765	0.489964	P	P	P	P	C1S	2.08587	2.08587
COL6A1	2.46874	1.30378	2.46874	up	245.314	117.988	130.406	979.42	215.11	269.56	0.0947776	-0.961212	-0.816842	2.09207	-0.0947776	0.230753	P	P	P	P	COL6A2	2.08042	2.08042
PLOD1	2.46757	1.30309	2.46757	up	20.1564	13.9852	14.6792	52.6965	36.7224	32.1278	-0.336292	-0.86363	-0.793757	1.05018	0.52913	0.336292	P	P	P	P	PLOD2	2.07941	2.07941
GRASP	2.46678	1.30263	2.46678	up	19.6723	13.0157	11.8317	78.0387	37.126	15.6955	0.162908	-0.433005	-0.570601	2.15093	1.07917	-0.162907	P	P	P	P	GRASP	2.07873	2.07873
FOXP3	2.46249	1.30012	2.46249	up	1	1.89778	1.87669	2.63666	4.97113	4.05744	-1.16151	-0.2372	-0.253322	0.237199	1.15206	0.859057	P	P	P	P	FOXP4	2.07503	2.07503
REM1	2.46201	1.29984	2.46201	up	2.25463	3.36747	3.78017	13.5416	5.56312	5.68554	-1.02428	-0.445508	-0.278721	1.56215	0.278722	0.310125	P	P	P	P	REM2	2.07462	2.07462
CACNB1	2.46179	1.29971	2.46179	up	1.14277	1.46782	3.11668	1	11.9186	6.54409	-0.904307	-0.543167	0.543168	-1.09684	2.4783	1.61335	P	P	P	P	CACNB2	2.07443	2.07443
PNMA1	2.46176	1.29969	2.46176	up	2.57328	2.67307	2.98667	7.63072	4.70951	8.52863	-0.543449	-0.48856	-0.328519	1.02476	0.32852	1.18526	P	P	P	P	PNMA2	2.0744	2.0744
PAX5	2.46174	1.29968	2.46174	up	1	1	1	1	2.46547	6.05099	0	0	0	0	1.30186	2.59717	P	P	P	P	PAX6	2.07439	2.07439
CTSB	2.45903	1.29809	2.45903	up	272.631	313.052	265.452	879.82	690.611	554.424	-0.611747	-0.412294	-0.650246	1.07851	0.729177	0.412293	P	P	P	P	CTSB	2.07205	2.07205
TMPRSS6	2.45544	1.29598	2.45544	up	1.29887	2.35509	1.89521	7.75702	3.7977	2.91343	-1.01199	-0.153468	-0.466893	1.56625	0.535876	0.153468	P	P	P	P	TMPRSS7	2.06896	2.06896
PCK2	2.45469	1.29554	2.45469	up	12.0806	7.75402	5.63665	10.1528	21.4786	35.8126	0.125407	-0.514269	-0.974375	-0.125407	0.955615	1.69318	P	P	P	P	PCK3	2.06831	2.06831
CLIC2	2.4543	1.29531	2.4543	up	17.1328	17.3437	17.3489	58.8502	34.1864	37.8811	-0.507373	-0.489722	-0.489289	1.27291	0.489289	0.637345	P	P	P	P	CLIC3	2.06797	2.06797
IL1A	2.45321	1.29467	2.45321	up	5.06708	6.15733	1.87217	36.5957	12.9011	1.8266	-0.140575	0.140575	-1.57702	2.71187	1.20769	-1.61257	P	P	P	P	IL1A	2.06703	2.06703
ALDH18A1	2.45226	1.29411	2.45226	up	10.6748	8.97544	7.27836	21.829	18.7805	25.0846	-0.407513	-0.657668	-0.960037	0.624524	0.407513	0.825079	P	P	P	P	ALDH18A2	2.06621	2.06621
PTPN6	2.4513	1.29355	2.4513	up	14.9744	25.4624	21.2156	43.3629	51.2554	53.609	-1.14992	-0.384047	-0.64729	0.384046	0.625289	0.69006	P	P	P	P	PTPN7	2.06539	2.06539
CYSLTR2	2.45091	1.29332	2.45091	up	1	1.24735	1.07647	1.93502	3.79632	2.69108	-0.635607	-0.316741	-0.529299	0.316741	1.28899	0.792578	P	P	P	P	CYSLTR3	2.06505	2.06505
CST7	2.44842	1.29185	2.44842	up	1.84301	7.99289	9.34363	6.05142	21.5121	15.519	-2.22929	-0.112633	0.112633	-0.514076	1.31573	0.844614	P	P	P	P	CST8	2.0629	2.0629
RHOBTB1	2.44759	1.29136	2.44759	up	1.79551	1	1.46471	5.40549	2.21763	3.21687	-0.152312	-0.996706	-0.446091	1.43772	0.152312	0.688952	P	P	P	P	RHOBTB2	2.06218	2.06218
GFI1	2.44495	1.28981	2.44495	up	1	1.41204	1.74786	1.59421	4.08491	5.53906	-0.739216	-0.241435	0.0663739	-0.0663739	1.29109	1.73043	P	P	P	P	GFI2	2.0599	2.0599
GZMB	2.44285	1.28856	2.44285	up	1.452	6.97513	1	5.1551	28.6398	1	-0.913979	1.3502	-1.45202	0.91398	3.38793	-1.45202	P	P	P	P	GZMB	2.05808	2.05808
REEP2	2.43854	1.28602	2.43854	up	1.29134	1.21643	1.12405	7.36005	1.87321	1.85711	-0.262095	-0.348311	-0.462258	2.24875	0.274549	0.262095	P	P	P	P	REEP3	2.05437	2.05437
LMAN1L	2.43633	1.28471	2.43633	up	1	1	1	1.51731	1.17316	8.12414	-0.1152	-0.1152	-0.1152	0.486316	0.1152	2.90701	P	P	P	P	LMAN1L	2.05246	2.05246
SLFN5	2.43336	1.28295	2.43336	up	1.52945	1.64509	1.24065	2.85427	3.66188	4.30323	-0.502631	-0.397478	-0.804548	0.397478	0.756941	0.989776	P	P	P	P	SLFN6	2.04989	2.04989
DIRAS2	2.43116	1.28164	2.43116	up	1	1	1	1.07249	4.67144	2.86811	-0.0504821	-0.0504821	-0.0504821	0.0504821	2.17339	1.46962	P	P	P	P	DIRAS3	2.04799	2.04799
F13A1	2.43097	1.28153	2.43097	up	1.33499	1.77283	2.4221	6.16675	2.89024	4.62048	-0.986895	-0.57767	-0.127465	1.22079	0.127465	0.804319	P	P	P	P	F13A2	2.04783	2.04783
GNAI2	2.43091	1.2815	2.43091	up	135.697	144.376	147.543	413.067	329.433	305.143	-0.644922	-0.55548	-0.524175	0.961064	0.634674	0.524175	P	P	P	P	GNAI3	2.04777	2.04777
GZMK	2.42988	1.28089	2.42988	up	6.90989	6.20642	29.7185	18.1751	22.208	45.3012	-1.53979	-1.69469	0.56484	-0.144558	0.144558	1.17303	P	P	P	P	GZMK	2.04689	2.04689
FCRL1	2.42915	1.28045	2.42915	up	1	1	1	1	3.05047	4.69892	0	0	0	0	1.60903	2.23233	P	P	P	P	FCRL2	2.04625	2.04625
CCR6	2.42857	1.28011	2.42857	up	1	1.51159	1.75087	2.87615	2.01538	6.53988	-0.909562	-0.313495	-0.10149	0.614577	0.10149	1.7997	P	P	P	P	CCR7	2.04575	2.04575
AGMAT	2.42768	1.27958	2.42768	up	1.8742	1.73509	1.23331	4.11324	3.6233	3.85031	-0.475515	-0.586779	-1.07925	0.658486	0.475515	0.563185	P	P	P	P	AGMAT	2.04498	2.04498
TRANK1	2.42705	1.2792	2.42705	up	10.5649	13.6276	5.20491	21.7187	28.1666	17.5132	-0.548208	-0.180956	-1.56954	0.491451	0.866499	0.180956	P	P	P	P	TRANK2	2.04443	2.04443
UNC13D	2.42629	1.27875	2.42629	up	4.16691	8.52317	15.295	19.4094	18.6194	21.4692	-2.01788	-0.985471	-0.141873	0.201822	0.141873	0.347335	P	P	P	P	UNC13D	2.04378	2.04378
TOX	2.4262	1.2787	2.4262	up	1	1	1	2.32685	2.66407	2.3039	-0.602039	-0.602039	-0.602039	0.616339	0.811593	0.602039	P	P	P	P	TOX	2.0437	2.0437
PMP2	2.42504	1.27801	2.42504	up	1	1	1	1.4565	5.19759	1.88384	-0.271253	-0.271253	-0.271253	0.271253	2.10659	0.642424	P	P	P	P	PMP3	2.0427	2.0427
CD6	2.42476	1.27784	2.42476	up	5.32598	12.9872	10.5917	12.3249	38.1356	22.2215	-1.24821	0.0377572	-0.256399	-0.0377572	1.59181	0.812624	P	P	P	P	CD7	2.04245	2.04245
HM13	2.42408	1.27743	2.42408	up	22.4016	31.52	26.7471	40.766	72.5262	90.9887	-0.678215	-0.185549	-0.422434	0.185549	1.01669	1.34387	P	P	P	P	HM14	2.04186	2.04186
FGD2	2.42141	1.27585	2.42141	up	4.23351	16.8229	11.8946	12.1289	32.7703	30.2591	-1.75451	0.235989	-0.264131	-0.235989	1.19795	1.08293	P	P	P	P	FGD3	2.03956	2.03956
FITM1	2.41987	1.27493	2.41987	up	1	1	2.18817	1.40786	6.2485	3.52468	-0.811614	-0.811614	0.31811	-0.31811	1.8319	1.00588	P	P	P	P	FITM2	2.03822	2.03822
FKBP11	2.41895	1.27438	2.41895	up	141.516	187.361	94.0718	135.473	457.269	569.9	-0.202428	0.202427	-0.791559	-0.265388	1.48965	1.80732	P	P	P	P	FKBP12	2.03742	2.03742
PODNL1	2.41799	1.27381	2.41799	up	10.7152	2.25615	3.02225	24.8494	6.2723	6.62704	0.732908	-1.51482	-1.09306	1.94646	-0.039685	0.039685	P	P	P	P	PODNL2	2.0366	2.0366
PDCD1LG2	2.41792	1.27377	2.41792	up	1.75918	1.56271	1	3.76119	3.13404	3.29675	-0.41656	-0.587413	-1.23146	0.679726	0.41656	0.489581	P	P	P	P	PDCD1LG3	2.03654	2.03654
PALD1	2.4154	1.27226	2.4154	up	4.04731	3.2702	4.03381	15.2048	6.30049	7.85358	-0.31925	-0.626835	-0.32407	1.59024	0.319251	0.637137	P	P	P	P	PALD2	2.03435	2.03435
ZEB1	2.41318	1.27094	2.41318	up	2.98381	1.75977	2.54225	9.37391	4.03041	4.9653	-0.216885	-0.978654	-0.447935	1.43461	0.216885	0.51784	P	P	P	P	ZEB2	2.03243	2.03243
C9orf91	2.41296	1.2708	2.41296	up	1.6362	1.97204	2.11078	2.37109	5.75612	7.01078	-0.451314	-0.181974	-0.0838871	0.0838871	1.36343	1.64791	P	P	P	P	C9orf92	2.03224	2.03224
PROM1	2.41229	1.2704	2.41229	up	1	1	1	1	1.77693	7.89982	0	0	0	0	0.829387	2.98182	P	P	P	P	PROM2	2.03166	2.03166
ARHGEF15	2.41187	1.27015	2.41187	up	16.0853	9.44815	15.4701	56.9845	23.8508	24.27	-0.284148	-1.05179	-0.340408	1.54068	0.284147	0.309283	P	P	P	P	ARHGEF16	2.0313	2.0313
BDKRB2	2.41175	1.27008	2.41175	up	21.5815	4.68401	6.88739	72.9147	11.9151	11.2419	0.898957	-1.30502	-0.748809	2.65537	0.0419526	-0.0419526	P	P	P	P	BDKRB3	2.0312	2.0312
TSPYL5	2.40741	1.26748	2.40741	up	2.81026	2.38336	1.38521	3.86773	6.4572	5.18326	-0.230392	-0.468099	-1.25099	0.230392	0.969813	0.652764	P	P	P	P	TSPYL6	2.02744	2.02744
MAP1S	2.40156	1.26397	2.40156	up	8.99353	10.7419	7.55689	20.8703	23.5379	20.5843	-0.725437	-0.469147	-0.976532	0.489055	0.662589	0.469148	P	P	P	P	MAP1S	2.02236	2.02236
CREM	2.40111	1.2637	2.40111	up	3.02332	2.08876	3.10602	11.2499	4.73058	5.1021	-0.342408	-0.875896	-0.303475	1.5533	0.303475	0.412549	P	P	P	P	CREM	2.02197	2.02197
CRIP2	2.40082	1.26353	2.40082	up	70.708	41.4802	77.7022	242.154	107.618	121.017	-0.371028	-1.14048	-0.234946	1.40495	0.234946	0.404236	P	P	P	P	CRIP3	2.02172	2.02172
SH3TC1	2.39958	1.26278	2.39958	up	6.19672	10.6001	6.24662	17.9289	21.9908	14.379	-0.994444	-0.219943	-0.982873	0.538266	0.83288	0.219943	P	P	P	P	SH3TC2	2.02065	2.02065
SPTBN1	2.3989	1.26237	2.3989	up	25.3053	12.7055	17.0541	87.2077	24.4726	35.4678	0.0241361	-0.96985	-0.545185	1.80915	-0.0241361	0.511207	P	P	P	P	SPTBN2	2.02006	2.02006
DIO3	2.39785	1.26174	2.39785	up	4.65895	1.42153	4.88664	41.1106	1.22808	8.83771	-0.0344191	-1.74698	0.0344191	3.10701	-1.95802	0.889249	P	P	P	P	DIO4	2.01915	2.01915
ZNF366	2.39691	1.26117	2.39691	up	1	1.74376	1.09859	3.75854	2.61825	2.68069	-1.0954	-0.293201	-0.959749	0.81477	0.293201	0.327202	P	P	P	P	ZNF367	2.01833	2.01833
ANXA6	2.39641	1.26087	2.39641	up	18.4103	32.517	67.5028	70.7406	81.8513	96.046	-1.90823	-1.08755	-0.0337954	0.0337958	0.244263	0.474983	P	P	P	P	ANXA7	2.01789	2.01789
MCTP1	2.39603	1.26065	2.39603	up	2.65365	1	1	13.0392	1.74441	1.60481	0.665407	-0.742571	-0.742571	2.96221	0.0601683	-0.0601683	P	P	P	P	MCTP2	2.01757	2.01757
USP35	2.39599	1.26062	2.39599	up	1.14969	1.40261	1.0754	3.00176	2.76666	2.87218	-0.776885	-0.490016	-0.873256	0.607679	0.490016	0.544017	P	P	P	P	USP36	2.01754	2.01754
TRIM5	2.39566	1.26042	2.39566	up	5.09364	4.70416	2.57344	8.04406	9.95687	10.5853	-0.329613	-0.444373	-1.31461	0.329613	0.637382	0.72568	P	P	P	P	TRIM6	2.01725	2.01725
CPM	2.39383	1.25932	2.39383	up	3.53772	2.74654	2.05051	7.39126	6.14641	6.01601	-0.382994	-0.748198	-1.16983	0.680007	0.413931	0.382993	P	P	P	P	CPM	2.01566	2.01566
ABCC5	2.39297	1.2588	2.39297	up	10.655	11.4208	9.66331	46.3201	21.077	16.5047	-0.36574	-0.265607	-0.506681	1.75437	0.618399	0.265607	P	P	P	P	ABCC6	2.01491	2.01491
MGAT5B	2.39285	1.25873	2.39285	up	1	1	1	1.11794	3.83683	3.19415	-0.0804213	-0.0804213	-0.0804213	0.0804213	1.85949	1.59501	P	P	P	P	MGAT5B	2.01481	2.01481
SLC39A5	2.39244	1.25848	2.39244	up	1	1	1	1	2.1624	6.33266	0	0	0	0	1.11263	2.66281	P	P	P	P	SLC39A6	2.01445	2.01445
TCIRG1	2.39117	1.25771	2.39117	up	44.5907	46.3868	27.584	75.4724	122.608	84.2982	-0.408089	-0.351118	-1.101	0.351118	1.05115	0.51067	P	P	P	P	TCIRG2	2.01335	2.01335
SERPINH1	2.39096	1.25759	2.39096	up	113.857	61.9185	55.2083	350.661	126.051	120.356	-0.0400424	-0.918823	-1.08431	1.58281	0.106742	0.0400424	P	P	P	P	SERPINH2	2.01317	2.01317
CCL14	2.38996	1.25699	2.38996	up	156.283	128.492	112.032	497.97	289.69	212.895	-0.222991	-0.505473	-0.703241	1.44891	0.667357	0.222991	P	P	P	P	CCL15	2.0123	2.0123
RINL	2.38869	1.25622	2.38869	up	1.84403	3.05493	3.95494	6.23855	7.47207	6.51423	-1.42957	-0.701294	-0.328777	0.328778	0.589075	0.391161	P	P	P	P	RINL	2.0112	2.0112
TRIB3	2.38694	1.25516	2.38694	up	10.826	4.91113	1.2126	5.20842	10.2537	16.4175	0.566969	-0.573404	-2.59136	-0.488613	0.488614	1.1677	P	P	P	P	TRIB4	2.00968	2.00968
KDR	2.38599	1.25459	2.38599	up	14.4861	6.54161	4.95975	43.6858	13.2192	11.0549	0.261009	-0.885943	-1.28532	1.8535	0.128974	-0.128974	P	P	P	P	KDR	2.00885	2.00885
PCOLCE	2.38419	1.2535	2.38419	up	141.992	123.997	123.688	537.296	209.631	262.034	-0.281021	-0.476526	-0.480125	1.63889	0.281021	0.602923	P	P	P	P	PCOLCE	2.0073	2.0073
FAM198B	2.38373	1.25322	2.38373	up	6.73119	3.2348	1.64435	22.4155	4.76264	4.54263	0.533217	-0.523968	-1.50013	2.26878	0.0341167	-0.0341167	P	P	P	P	FAM198B	2.00689	2.00689
CLEC9A	2.3802	1.25108	2.3802	up	1	2.3399	1.17597	1.68178	5.05182	4.36733	-0.988218	0.238229	-0.754367	-0.238229	1.34859	1.13853	P	P	P	P	CLEC9A	2.00383	2.00383
GAB2	2.37995	1.25093	2.37995	up	4.72044	17.6188	27.9558	26.5694	33.8075	34.8929	-2.52946	-0.629341	0.0366907	-0.0366912	0.310886	0.356476	P	P	P	P	GAB3	2.00361	2.00361
S1PR2	2.37966	1.25075	2.37966	up	3.19131	4.76291	6.40906	10.3404	10.7149	11.8482	-1.35102	-0.773323	-0.345053	0.345054	0.39638	0.541429	P	P	P	P	S1PR3	2.00335	2.00335
CCND2	2.37954	1.25068	2.37954	up	19.7846	18.9058	8.90939	20.2575	55.0848	40.2376	-0.0170393	-0.0825882	-1.16802	0.0170393	1.46024	1.00713	P	P	P	P	CCND3	2.00325	2.00325
PGM3	2.37835	1.24996	2.37835	up	5.65483	7.10794	5.71915	19.5701	11.8705	13.3125	-0.699886	-0.369939	-0.683569	1.09121	0.369939	0.535339	P	P	P	P	PGM4	2.00222	2.00222
SLA2	2.37461	1.24769	2.37461	up	1	1	1	1.02967	4.71783	2.75638	-0.021091	-0.021091	-0.021091	0.021091	2.21703	1.44168	P	P	P	P	SLA3	1.99897	1.99897
RPL3L	2.3735	1.24701	2.3735	up	1	1	10.9057	1.08068	11.0164	12.2485	-1.77947	-1.77947	1.66754	-1.66754	1.68211	1.83506	P	P	P	P	RPL3L	1.998	1.998
SORL1	2.36947	1.24456	2.36947	up	4.26993	6.25124	7.92588	26.6859	8.9841	11.739	-0.98276	-0.43283	-0.0904014	1.66103	0.0904014	0.476265	P	P	P	P	SORL2	1.9945	1.9945
SLC38A10	2.36658	1.2428	2.36658	up	35.9454	37.6706	35.5865	76.8377	92.0187	90.3326	-0.581819	-0.514187	-0.596296	0.514188	0.774301	0.747621	P	P	P	P	SLC38A11	1.99199	1.99199
MAP7D3	2.3658	1.24233	2.3658	up	4.27042	4.22932	4.42443	12.7436	8.67266	9.57388	-0.536605	-0.550557	-0.485492	1.04072	0.485492	0.628121	P	P	P	P	MAP7D4	1.99131	1.99131
EMP3	2.36504	1.24187	2.36504	up	49.9534	89.0682	103.583	163.331	178.94	208.602	-1.38064	-0.546311	-0.328506	0.328506	0.460182	0.68146	P	P	P	P	EMP4	1.99065	1.99065
C16orf54	2.36456	1.24157	2.36456	up	19.3707	14.4607	21.4533	48.9197	40.284	40.3147	-0.601827	-1.02357	-0.454504	0.734712	0.454504	0.455603	P	P	P	P	C16orf55	1.99023	1.99023
C10orf71	2.36361	1.24099	2.36361	up	1	1	1.2506	1	3.8435	4.29652	-0.16131	-0.16131	0.16131	-0.16131	1.78111	1.94186	P	P	P	P	C10orf72	1.9894	1.9894
GJC2	2.36286	1.24053	2.36286	up	1.23359	1.54907	1.54623	1.59479	3.74166	6.53221	-0.349521	-0.020982	-0.0236295	0.0209821	1.25129	2.05519	P	P	P	P	GJC3	1.98875	1.98875
CADM3	2.35962	1.23856	2.35962	up	2.3599	2.06661	4.54182	3.81927	8.10404	9.40215	-0.819558	-1.01102	0.124987	-0.124987	0.960357	1.17471	P	P	P	P	CADM4	1.98593	1.98593
RNF130	2.35756	1.23729	2.35756	up	37.9377	46.635	52.5477	140.382	84.9562	102.145	-0.816542	-0.51876	-0.346546	1.07111	0.346546	0.612373	P	P	P	P	RNF131	1.98414	1.98414
SFXN3	2.35623	1.23648	2.35623	up	7.57391	5.10417	8.12687	21.142	13.5687	14.3265	-0.471417	-1.04078	-0.369755	1.00958	0.369755	0.448159	P	P	P	P	SFXN4	1.98298	1.98298
LPCAT4	2.35507	1.23577	2.35507	up	11.2945	6.56378	7.77624	30.1635	19.4138	12.8591	-0.0935845	-0.876606	-0.632061	1.3236	0.687878	0.0935848	P	P	P	P	LPCAT5	1.98197	1.98197
CDH13	2.35346	1.23478	2.35346	up	64.1838	27.2583	18.2033	163.543	51.7724	49.0301	0.349283	-0.88623	-1.46873	1.69867	0.0392575	-0.039258	P	P	P	P	CDH14	1.98056	1.98056
TNNC1	2.35197	1.23387	2.35197	up	1.81792	6.64685	34.4677	1	80.391	67.4048	-3.05763	-1.18725	1.18725	-3.91992	2.40904	2.15486	P	P	P	P	TNNC2	1.97927	1.97927
TSPAN4	2.34747	1.23111	2.34747	up	16.5148	21.4153	27.0755	63.1571	44.2171	44.3571	-1.06704	-0.692154	-0.353808	0.868148	0.353808	0.358369	P	P	P	P	TSPAN5	1.97535	1.97535
IBSP	2.34692	1.23077	2.34692	up	1	1	1	3.5864	3.60443	1	0	0	0	1.84254	1.84977	0	P	P	P	P	IBSP	1.97487	1.97487
PODXL	2.34525	1.22974	2.34525	up	21.0059	7.05536	4.05707	63.9719	9.51275	12.7452	0.93185	-0.642153	-1.44043	2.53849	-0.21101	0.21101	P	P	P	P	PODXL	1.97342	1.97342
CCL5	2.34497	1.22957	2.34497	up	31.0328	114.224	254.383	72.3026	401.065	400.969	-2.45757	-0.577568	0.577568	-1.23731	1.2344	1.23406	P	P	P	P	CCL6	1.97317	1.97317
SHANK3	2.34235	1.22796	2.34235	up	26.8642	12.1599	16.0898	76.9149	33.8147	25.9713	0.0243835	-1.11917	-0.715155	1.54196	0.356349	-0.0243831	P	P	P	P	SHANK4	1.97088	1.97088
KCNE3	2.33857	1.22563	2.33857	up	5.64196	2.43695	15.2228	5.57298	19.8453	24.2034	-0.715983	-1.9271	0.715983	-0.73373	1.09855	1.38496	P	P	P	P	KCNE4	1.96759	1.96759
ADCY2	2.33681	1.22454	2.33681	up	2.01728	1.68507	7.26428	9.86863	4.69944	6.79432	-1.486	-1.7456	0.362411	0.804441	-0.26592	0.26592	P	P	P	P	ADCY3	1.96606	1.96606
SCUBE2	2.33672	1.22449	2.33672	up	5.6137	9.36136	8.20988	23.7612	13.7052	16.9041	-1.01273	-0.274967	-0.464324	1.06885	0.274967	0.577616	P	P	P	P	SCUBE3	1.96598	1.96598
PSMB10	2.33642	1.2243	2.33642	up	2.17168	7.73655	4.14642	3.42537	15.2129	17.0509	-1.38297	0.449912	-0.449912	-0.725518	1.42544	1.59	P	P	P	P	PSMB11	1.96571	1.96571
MAP3K12	2.33221	1.2217	2.33221	up	2.13804	1.73275	1.73578	6.86025	3.77574	3.14927	-0.279364	-0.58259	-0.580069	1.40261	0.541106	0.279364	P	P	P	P	MAP3K13	1.96204	1.96204
ABCA8	2.33191	1.22151	2.33191	up	3.54127	3.80187	5.41358	19.1081	5.25076	9.21162	-0.590288	-0.487845	0.0220284	1.84156	-0.0220282	0.7889	P	P	P	P	ABCA9	1.96178	1.96178
KLHL5	2.33061	1.22071	2.33061	up	18.0158	8.32256	5.40666	44.1578	15.0938	15.3972	0.240951	-0.873213	-1.4955	1.53436	-0.0143561	0.0143559	P	P	P	P	KLHL6	1.96064	1.96064
VWA5A	2.33039	1.22057	2.33039	up	7.46112	9.73858	8.30866	21.8378	15.2298	22.9728	-0.706876	-0.322557	-0.551652	0.842488	0.322557	0.915587	P	P	P	P	VWA5A	1.96045	1.96045
ATG16L2	2.33009	1.22039	2.33009	up	4.53607	5.41358	5.26364	13.472	12.7048	9.55365	-0.664874	-0.409734	-0.450257	0.905575	0.820984	0.409734	P	P	P	P	ATG16L3	1.96019	1.96019
RNF144A	2.32943	1.21998	2.32943	up	7.97735	4.23885	1.53273	23.639	5.95618	4.65291	0.599649	-0.312587	-1.78016	2.16684	0.178127	-0.178127	P	P	P	P	RNF144A	1.95961	1.95961
LBH	2.32905	1.21974	2.32905	up	23.1728	29.512	49.5633	82.5414	55.242	93.9145	-1.17509	-0.826217	-0.0782466	0.657599	0.0782466	0.843829	P	P	P	P	LBH	1.95928	1.95928
GMIP	2.32825	1.21924	2.32825	up	10.476	17.1028	16.5941	38.1274	32.8062	29.9992	-1.11249	-0.405346	-0.448908	0.75125	0.53439	0.405345	P	P	P	P	GMIP	1.95858	1.95858
ANKRD33B	2.32802	1.21911	2.32802	up	3.20538	2.08684	1	5.99056	4.29716	3.27855	-0.0162811	-0.635457	-1.69678	0.885914	0.406607	0.0162811	P	P	P	P	ANKRD33B	1.95838	1.95838
HFE2	2.32669	1.21828	2.32669	up	1	1	7.04529	1	9.21778	9.62691	-1.40833	-1.40833	1.40833	-1.40833	1.79609	1.85874	P	P	P	P	HFE3	1.95722	1.95722
GADD45B	2.32564	1.21762	2.32564	up	100.855	40.8633	20.4329	189.224	87.3474	64.0854	0.43083	-0.872575	-1.87249	1.33864	0.223385	-0.223384	P	P	P	P	GADD45B	1.9563	1.9563
RELT	2.32509	1.21729	2.32509	up	3.87864	2.66452	3.58071	8.6666	7.3587	7.29352	-0.455532	-0.997208	-0.570838	0.704383	0.468368	0.455532	P	P	P	P	RELT	1.95582	1.95582
MICAL1	2.32452	1.21694	2.32452	up	12.6108	13.6397	19.4151	42.3755	28.9817	34.1547	-0.911501	-0.798348	-0.288981	0.83707	0.288982	0.525924	P	P	P	P	MICAL2	1.95533	1.95533
GALK2	2.32296	1.21597	2.32296	up	4.67796	4.17552	3.46555	8.3891	10.101	10.0135	-0.421318	-0.585242	-0.854113	0.421319	0.689229	0.676677	P	P	P	P	GALK3	1.95396	1.95396
ZNF683	2.32127	1.21491	2.32127	up	1	4.00752	5.95096	2.03245	10.9722	13.376	-2.28792	-0.285206	0.285206	-1.2647	1.16786	1.45366	P	P	P	P	ZNF684	1.95248	1.95248
NACC2	2.3159	1.21157	2.3159	up	6.56929	4.44144	4.32306	17.3448	9.15752	9.86383	-0.23961	-0.804319	-0.843294	1.16108	0.23961	0.346801	P	P	P	P	NACC3	1.94779	1.94779
BATF3	2.31563	1.21141	2.31563	up	6.21898	17.2325	5.21724	24.102	24.5571	11.7297	-1.1929	0.277483	-1.44629	0.761504	0.788491	-0.277483	P	P	P	P	BATF4	1.94756	1.94756
CD63	2.31447	1.21068	2.31447	up	259.405	261.459	244.679	689.992	533.267	559.17	-0.525515	-0.514136	-0.609831	0.885859	0.514136	0.582565	P	P	P	P	CD64	1.94654	1.94654
ZMAT3	2.31367	1.21019	2.31367	up	3.06328	1	1	6.09557	3.66639	1.69762	0.425782	-1.1893	-1.1893	1.41847	0.685065	-0.425782	P	P	P	P	ZMAT4	1.94585	1.94585
CDNF	2.31272	1.20959	2.31272	up	3.67811	5.85423	12.4986	11.4552	14.245	20.4013	-1.70185	-1.03133	0.0628817	-0.062882	0.251571	0.769776	P	P	P	P	CDNF	1.94501	1.94501
GPR84	2.31238	1.20938	2.31238	up	1	1.47893	1	2.93765	4.44936	1.39903	-0.52449	0.0400634	-0.52449	1.03017	1.62911	-0.0400635	P	P	P	P	GPR85	1.94471	1.94471
SERPINF2	2.30509	1.20482	2.30509	up	1.42412	1.90547	2.7394	5.1705	4.48291	3.92802	-1.20376	-0.783684	-0.259971	0.656473	0.450605	0.259971	P	P	P	P	SERPINF3	1.93833	1.93833
GPR146	2.30445	1.20442	2.30445	up	2.30295	3.28951	4.75027	5.97481	7.73022	9.53497	-1.20997	-0.695578	-0.165442	0.165442	0.537058	0.839777	P	P	P	P	GPR147	1.93777	1.93777
BDKRB1	2.30389	1.20407	2.30389	up	11.8879	4.41514	3.02146	55.7584	7.47138	4.65523	1.01131	-0.417654	-0.964868	3.241	0.341261	-0.341261	P	P	P	P	BDKRB2	1.93728	1.93728
PTGFR	2.30306	1.20355	2.30306	up	1	1	1	12.2157	1	1	0	0	0	3.61066	0	0	P	P	P	P	PTGFR	1.93656	1.93656
TESC	2.30137	1.20249	2.30137	up	1.76375	7.95512	10.8256	11.459	7.26822	22.2291	-2.39548	-0.222246	0.222245	0.30428	-0.352527	1.26025	P	P	P	P	TESC	1.93508	1.93508
SLC39A13	2.29829	1.20056	2.29829	up	5.33253	3.87533	6.38734	16.4772	8.97276	10.8384	-0.505563	-0.966064	-0.245168	1.12202	0.245168	0.517696	P	P	P	P	SLC39A14	1.93238	1.93238
ABI3	2.29726	1.19992	2.29726	up	27.4146	29.7623	29.0754	72.9739	63.2689	62.2943	-0.651349	-0.532807	-0.566494	0.761087	0.555203	0.532807	P	P	P	P	ABI4	1.93148	1.93148
CHST15	2.29668	1.19955	2.29668	up	16.4957	8.43904	7.93764	36.0724	17.2239	21.5453	-0.0311608	-0.9981	-1.08647	1.09764	0.0311608	0.354122	P	P	P	P	CHST16	1.93097	1.93097
CLEC1A	2.29517	1.1986	2.29517	up	2.4949	2.01814	2.36715	6.49984	5.80021	3.82232	-0.307733	-0.613689	-0.383564	1.07369	0.90939	0.307733	P	P	P	P	CLEC1A	1.92964	1.92964
SCN4B	2.29209	1.19667	2.29209	up	1.33522	1	7.30077	1	10.2285	11.4764	-1.22549	-1.64256	1.22549	-1.64256	1.71196	1.87804	P	P	P	P	SCN4B	1.92695	1.92695
BCAR3	2.29194	1.19657	2.29194	up	2.1823	1.38219	2.18416	9.27833	2.93641	2.91132	-0.208526	-0.86742	-0.207297	1.87949	0.219677	0.207297	P	P	P	P	BCAR4	1.92682	1.92682
OLFML3	2.29159	1.19635	2.29159	up	6.76041	15.9462	29.7799	61.0756	19.8496	31.8673	-1.84654	-0.608512	0.292614	1.32887	-0.292614	0.390353	P	P	P	P	OLFML4	1.92651	1.92651
NR2F1	2.29069	1.19578	2.29069	up	5.53128	18.8698	17.9021	33.6064	27.1052	24.6558	-1.96332	-0.192924	-0.268874	0.639733	0.329566	0.192924	P	P	P	P	NR2F2	1.92572	1.92572
SPRED3	2.29029	1.19553	2.29029	up	3.60174	2.05601	1.77204	10.916	3.63091	3.97746	-0.00581861	-0.814665	-1.0291	1.59386	0.00581861	0.137335	P	P	P	P	SPRED4	1.92537	1.92537
NT5DC2	2.29013	1.19543	2.29013	up	10.2337	11.2791	13.6721	32.2291	20.6764	28.4446	-0.716282	-0.575958	-0.298375	0.938754	0.298375	0.758545	P	P	P	P	NT5DC3	1.92523	1.92523
TMPRSS9	2.28836	1.19432	2.28836	up	1.71051	3.84711	3.66445	2.28011	6.97739	18.1633	-1.13426	0.0350891	-0.0350893	-0.719583	0.894002	2.27427	P	P	P	P	TMPRSS10	1.92368	1.92368
COL5A2	2.287	1.19345	2.287	up	35.9929	10.2162	8.11929	120.993	17.1568	17.2038	1.06696	-0.749896	-1.08133	2.8161	-0.00197363	0.00197315	P	P	P	P	COL5A3	1.92248	1.92248
IL1R1	2.28436	1.19179	2.28436	up	38.4064	29.3272	20.7662	129.786	47.0657	45.6447	-0.12455	-0.513658	-1.01166	1.63217	0.168779	0.12455	P	P	P	P	IL1R2	1.92017	1.92017
GPX7	2.28261	1.19068	2.28261	up	6.84583	2.23564	4.47344	19.0965	7.12769	5.98219	0.097276	-1.51726	-0.516565	1.57729	0.155485	-0.0972757	P	P	P	P	GPX8	1.91863	1.91863
TTC7B	2.28095	1.18963	2.28095	up	15.6681	12.2907	11.2617	26.2926	26.1374	37.4497	-0.369143	-0.719406	-0.845549	0.377684	0.369143	0.887981	P	P	P	P	TTC7B	1.91718	1.91718
APLP1	2.28072	1.18949	2.28072	up	15.4244	15.8189	18.5769	42.0127	33.6163	38.0752	-0.696121	-0.659686	-0.427825	0.74949	0.427825	0.607516	P	P	P	P	APLP2	1.91697	1.91697
AIFM2	2.27917	1.18851	2.27917	up	4.73023	6.99173	7.36634	13.0307	12.7811	17.3185	-1.03653	-0.472794	-0.397496	0.425399	0.397496	0.835798	P	P	P	P	AIFM3	1.91561	1.91561
SPARCL1	2.27744	1.18742	2.27744	up	15.4974	12.5673	37.8722	167.082	17.101	30.4939	-0.559274	-0.861626	0.729838	2.87118	-0.41722	0.41722	P	P	P	P	SPARCL2	1.9141	1.9141
ASGR1	2.27331	1.1848	2.27331	up	1	1	2.27481	4.22183	1	6.33028	-0.592873	-0.592873	0.592873	1.485	-0.592873	2.0694	P	P	P	P	ASGR2	1.91048	1.91048
MAOA	2.27078	1.18319	2.27078	up	3.20265	2.13856	2.67836	12.4105	3.80633	4.54706	-0.124567	-0.707194	-0.382484	1.82966	0.124567	0.3811	P	P	P	P	MAOA	1.90825	1.90825
ASPHD2	2.27043	1.18297	2.27043	up	1.93443	1.98058	1	3.75895	3.27339	3.64424	-0.396446	-0.362431	-1.34835	0.561976	0.362431	0.517264	P	P	P	P	ASPHD3	1.90794	1.90794
SEC24D	2.26977	1.18254	2.26977	up	21.6889	10.5317	5.25963	29.4981	19.7224	24.148	0.0685606	-0.973658	-1.97536	0.512226	-0.0685611	0.223507	P	P	P	P	SEC24D	1.90736	1.90736
EEPD1	2.26749	1.18109	2.26749	up	3.77067	3.35105	4.59517	13.5473	7.68604	6.501	-0.535569	-0.705777	-0.250272	1.30954	0.49185	0.250272	P	P	P	P	EEPD2	1.90536	1.90536
GNS	2.26664	1.18055	2.26664	up	23.2438	14.9673	5.99424	45.8631	23.6537	22.3856	0.0271373	-0.607895	-1.92806	1.00763	0.0523572	-0.0271378	P	P	P	P	GNS	1.90461	1.90461
MYH10	2.26548	1.17982	2.26548	up	7.35521	1.66195	1.74527	18.0514	3.27718	4.19321	0.988512	-1.15738	-1.0868	2.28378	-0.1778	0.1778	P	P	P	P	MYH11	1.90359	1.90359
CLCN4	2.26428	1.17905	2.26428	up	1	1.19985	1.34944	1.77365	3.12976	3.38602	-0.629541	-0.366687	-0.19718	0.19718	1.01651	1.13005	P	P	P	P	CLCN5	1.90253	1.90253
PLBD2	2.26405	1.1789	2.26405	up	67.3842	64.1603	66.0677	203.773	145.122	112.096	-0.367126	-0.437856	-0.395591	1.22935	0.739658	0.367126	P	P	P	P	PLBD3	1.90233	1.90233
ZBTB46	2.26307	1.17828	2.26307	up	2.74601	2.21734	3.16746	7.64374	4.80554	6.08546	-0.506675	-0.815182	-0.300686	0.970267	0.300686	0.641354	P	P	P	P	ZBTB47	1.90148	1.90148
AGPAT4	2.26281	1.17812	2.26281	up	9.16586	8.95846	6.86493	22.8519	19.1711	14.908	-0.350872	-0.383892	-0.767898	0.967099	0.713719	0.350872	P	P	P	P	AGPAT5	1.90125	1.90125
PPP1R18	2.26093	1.17692	2.26093	up	12.9662	10.7948	9.71867	23.1838	25.5415	26.55	-0.419181	-0.6836	-0.835106	0.41918	0.558907	0.614775	P	P	P	P	PPP1R19	1.89959	1.89959
DEPTOR	2.26022	1.17646	2.26022	up	6.52326	3.60203	1.80116	6.5952	8.46573	8.75228	-0.00791168	-0.864695	-1.86458	0.00791168	0.368129	0.416154	P	P	P	P	DEPTOR	1.89896	1.89896
NCR1	2.25763	1.17481	2.25763	up	1	1	1	4.01453	1	2.86631	0	0	0	2.00523	0	1.51919	P	P	P	P	NCR2	1.89669	1.89669
SEMA7A	2.25685	1.17431	2.25685	up	10.529	9.87294	13.7038	30.2722	27.1242	19.9425	-0.650843	-0.743659	-0.270635	0.872782	0.714369	0.270635	P	P	P	P	SEMA7A	1.896	1.896
GPCPD1	2.2528	1.17172	2.2528	up	18.2001	9.03013	6.26475	47.9691	14.3259	17.1299	0.216375	-0.794753	-1.32224	1.61453	-0.128946	0.128946	P	P	P	P	GPCPD2	1.89244	1.89244
C20orf96	2.25215	1.1713	2.25215	up	1.9799	1.99746	1.24744	7.38688	2.4311	3.1381	-0.15446	-0.141721	-0.820917	1.74508	0.141721	0.510003	P	P	P	P	C20orf97	1.89186	1.89186
KLHL31	2.25075	1.1704	2.25075	up	1	1	1	1	2.09511	5.44217	0	0	0	0	1.06703	2.44418	P	P	P	P	KLHL32	1.89063	1.89063
TGDS	2.25007	1.16997	2.25007	up	2.44978	3.66738	2.74601	6.9109	5.2792	7.70314	-0.844882	-0.262785	-0.680198	0.651339	0.262785	0.807912	P	P	P	P	TGDS	1.89003	1.89003
TMEM106A	2.24886	1.1692	2.24886	up	10.4206	23.0296	11.6463	22.8618	44.88	30.9808	-1.13878	0.00527525	-0.978342	-0.00527525	0.967859	0.43316	P	P	P	P	TMEM106A	1.88897	1.88897
ARNT2	2.24847	1.16894	2.24847	up	2.55921	1.42752	3.76399	7.37194	4.43447	4.78162	-0.674814	-1.517	-0.11825	0.851532	0.118249	0.226987	P	P	P	P	ARNT3	1.88863	1.88863
COL5A1	2.24823	1.16879	2.24823	up	43.4657	13.1381	14.6671	145.005	28.4374	23.0821	0.762595	-0.963525	-0.804698	2.50075	0.150507	-0.150507	P	P	P	P	COL5A2	1.88842	1.88842
TMEM86A	2.24801	1.16865	2.24801	up	9.06728	2.74305	2.71811	10.9158	10.6066	6.63347	0.225453	-1.49944	-1.51261	0.493129	0.451674	-0.225453	P	P	P	P	TMEM86A	1.88822	1.88822
SPIRE1	2.24783	1.16854	2.24783	up	4.57448	1	1.31426	9.16868	2.47863	3.00467	0.745233	-1.44837	-1.05412	1.74834	-0.138832	0.138832	P	P	P	P	SPIRE2	1.88807	1.88807
JSRP1	2.24675	1.16784	2.24675	up	1.58408	1	7.41949	1	11.6142	11.477	-1.11384	-1.77748	1.11384	-1.77748	1.76034	1.74319	P	P	P	P	JSRP2	1.88712	1.88712
DMPK	2.24378	1.16593	2.24378	up	4.71	11.5568	46.9892	16.4145	43.6298	40.3445	-2.44987	-1.15493	0.868658	-0.6487	0.761642	0.648701	P	P	P	P	DMPK	1.88449	1.88449
STX2	2.24349	1.16574	2.24349	up	3.32493	3.7601	3.33031	16.7698	5.27847	5.31131	-0.422121	-0.244674	-0.419789	1.91235	0.244674	0.253622	P	P	P	P	STX3	1.88424	1.88424
NINJ1	2.24236	1.16502	2.24236	up	85.0951	120.216	92.0482	186.963	258.01	220.092	-0.817043	-0.318562	-0.70373	0.318562	0.783237	0.553916	P	P	P	P	NINJ2	1.88324	1.88324
TAPBP	2.24137	1.16438	2.24137	up	123.662	154.633	98.5095	180.544	366.788	320.303	-0.434197	-0.111751	-0.762265	0.111751	1.13435	0.938838	P	P	P	P	TAPBP	1.88238	1.88238
ARHGAP4	2.24025	1.16366	2.24025	up	14.3399	21.2835	22.8641	29.3971	51.972	51.3523	-0.854344	-0.284644	-0.181295	0.181295	1.00336	0.98605	P	P	P	P	ARHGAP5	1.88139	1.88139
HSPA12B	2.23986	1.16341	2.23986	up	5.63636	6.32147	8.59734	19.0173	12.1565	14.8898	-0.859009	-0.693513	-0.249883	0.895467	0.249883	0.542479	P	P	P	P	HSPA12B	1.88105	1.88105
FARP1	2.23631	1.16112	2.23631	up	15.707	8.68504	8.42164	42.5146	15.0228	20.1172	0.0321269	-0.822676	-0.867108	1.46868	-0.0321271	0.389149	P	P	P	P	FARP2	1.87791	1.87791
SVEP1	2.23608	1.16097	2.23608	up	2.12002	2.89861	1.58685	8.72852	2.55487	4.88896	-0.360228	0.0910558	-0.77814	1.68143	-0.0910559	0.845222	P	P	P	P	SVEP2	1.87771	1.87771
CHST12	2.23557	1.16064	2.23557	up	24.4197	22.2164	21.0708	44.9193	55.1536	51.5529	-0.439645	-0.576066	-0.652445	0.439645	0.735764	0.638363	P	P	P	P	CHST13	1.87726	1.87726
DMBT1	2.23502	1.16029	2.23502	up	1	1	1	1	1	11.1646	0	0	0	0	0	3.48086	P	P	P	P	DMBT2	1.87677	1.87677
SFXN5	2.23484	1.16017	2.23484	up	1.02032	1	1	3.49734	1.42003	2.29319	-0.23845	-0.267472	-0.267472	1.53879	0.23845	0.929884	P	P	P	P	SFXN6	1.87662	1.87662
2016-09-11	2.2314	1.15795	2.2314	up	5.22003	4.66851	2.97661	11.2217	9.04234	7.94264	-0.30278	-0.463876	-1.11317	0.801381	0.489858	0.30278	P	P	P	P	2016-09-12	1.87358	1.87358
MAST3	2.2313	1.15788	2.2313	up	15.4509	16.6661	16.4611	36.1921	36.1097	36.0315	-0.665397	-0.556171	-0.574028	0.562587	0.559299	0.556171	P	P	P	P	MAST4	1.87349	1.87349
PFKFB1	2.23055	1.1574	2.23055	up	1	1	2.29183	1	3.96208	6.41942	-0.59825	-0.59825	0.59825	-0.59825	1.38801	2.08419	P	P	P	P	PFKFB2	1.87283	1.87283
DLGAP3	2.23017	1.15715	2.23017	up	1	1.00636	1	2.04952	1.98967	2.73737	-0.500838	-0.491691	-0.500838	0.534448	0.491691	0.951952	P	P	P	P	DLGAP4	1.8725	1.8725
SMCO3	2.22944	1.15668	2.22944	up	1	1.1657	1	4.25999	1.5879	1.90961	-0.444158	-0.222962	-0.444158	1.64669	0.222962	0.48912	P	P	P	P	SMCO4	1.87186	1.87186
HTRA1	2.22891	1.15634	2.22891	up	316.196	126.024	144.156	678.82	306.662	305.568	0.0467482	-1.28037	-1.08644	1.14896	0.00257874	-0.00257778	P	P	P	P	HTRA2	1.87139	1.87139
FAM26E	2.22867	1.15618	2.22867	up	2.62487	1.90982	1.10356	6.15322	3.1919	3.11803	-0.124194	-0.583004	-1.37428	1.1049	0.157975	0.124194	P	P	P	P	FAM26E	1.87117	1.87117
YDJC	2.2274	1.15536	2.2274	up	6.4767	15.7835	12.6906	12.0758	33.4109	35.5329	-1.12776	0.157328	-0.157328	-0.22897	1.23923	1.32807	P	P	P	P	YDJC	1.87005	1.87005
CMYA5	2.22488	1.15373	2.22488	up	1	1	1.56229	1	3.55672	4.83763	-0.321831	-0.321831	0.321831	-0.321831	1.50872	1.95247	P	P	P	P	CMYA6	1.86783	1.86783
CLDND2	2.22467	1.15359	2.22467	up	3.38535	8.58514	11.5645	5.29754	21.6484	32.2684	-1.55743	-0.214895	0.214895	-0.911413	1.11945	1.69531	P	P	P	P	CLDND3	1.86765	1.86765
CTHRC1	2.22466	1.15358	2.22466	up	2.27328	3.54846	5.13182	19.9465	5.19231	4.40074	-1.06383	-0.421416	0.110862	2.06946	0.127768	-0.110862	P	P	P	P	CTHRC2	1.86763	1.86763
DLL4	2.22353	1.15285	2.22353	up	6.85357	2.55651	2.90314	20.8156	5.17195	5.19417	0.403055	-1.01963	-0.836187	2.00579	-0.00309253	0.00309253	P	P	P	P	DLL5	1.86663	1.86663
RBMS2	2.22251	1.15219	2.22251	up	8.03094	4.07727	3.44941	23.3773	7.53485	7.03953	0.14104	-0.836925	-1.07818	1.68251	0.0490499	-0.0490499	P	P	P	P	RBMS3	1.86574	1.86574
NPDC1	2.22206	1.1519	2.22206	up	84.9648	77.5079	92.331	271.373	164.611	149.34	-0.466807	-0.599329	-0.346857	1.20853	0.487317	0.346857	P	P	P	P	NPDC2	1.86534	1.86534
MMP12	2.22188	1.15178	2.22188	up	1	1	1	8.00768	1.36979	1	0	0	0	3.00138	0.453955	0	P	P	P	P	MMP13	1.86518	1.86518
CSRP1	2.22107	1.15126	2.22107	up	210.773	80.677	132.086	514.354	196.254	243.797	0.0514841	-1.33398	-0.622728	1.33856	-0.0514836	0.261475	P	P	P	P	CSRP2	1.86447	1.86447
SLC35E3	2.22089	1.15114	2.22089	up	2.48493	1.30382	1	6.11351	2.2573	2.57178	0.0693035	-0.861157	-1.2439	1.3681	-0.0693036	0.118865	P	P	P	P	SLC35E4	1.86431	1.86431
GLIS2	2.22074	1.15104	2.22074	up	14.7328	6.24813	8.76311	38.0569	15.3176	15.1553	-0.0203955	-1.25793	-0.769912	1.34873	0.035763	0.0203953	P	P	P	P	GLIS3	1.86418	1.86418
GSTA4	2.21984	1.15046	2.21984	up	21.4408	12.6845	20.7644	40.6804	29.9184	50.7549	-0.240337	-0.99763	-0.286584	0.683638	0.240337	1.00285	P	P	P	P	GSTA5	1.86338	1.86338
FGFR1	2.21864	1.14967	2.21864	up	19.0033	16.3937	14.5358	66.417	26.2642	28.3505	-0.233424	-0.446532	-0.620063	1.57188	0.233424	0.343701	P	P	P	P	FGFR2	1.86232	1.86232
RECK	2.21667	1.14839	2.21667	up	1.55988	1	1	7.69648	1.26699	1.74232	0.150015	-0.49142	-0.49142	2.45278	-0.150015	0.309589	P	P	P	P	RECK	1.86058	1.86058
RTP4	2.21548	1.14762	2.21548	up	2.35864	7.70472	4.7225	3.56005	15.1223	17.3349	-1.35469	0.353096	-0.353096	-0.760749	1.32596	1.52296	P	P	P	P	RTP5	1.85953	1.85953
NAMPT	2.21337	1.14625	2.21337	up	82.4458	61.8679	38.7855	328.05	90.5171	72.2432	0.0952921	-0.318964	-0.992637	2.08769	0.230036	-0.0952926	P	P	P	P	NAMPT	1.85767	1.85767
TSHZ3	2.213	1.146	2.213	up	1.80983	1	1	8.77687	1.3434	1.66355	0.275777	-0.580077	-0.580077	2.55363	-0.154188	0.154188	P	P	P	P	TSHZ4	1.85733	1.85733
SMAP2	2.21271	1.14581	2.21271	up	17.2044	20.5175	19.8432	37.0103	39.9572	51.3131	-0.679614	-0.425536	-0.473746	0.425536	0.536065	0.896936	P	P	P	P	SMAP3	1.85707	1.85707
FLT3	2.21178	1.14521	2.21178	up	1.32963	2.62021	1.32404	3.21932	4.60354	3.36774	-1.12719	-0.148537	-1.13327	0.148537	0.664524	0.213562	P	P	P	P	FLT4	1.85626	1.85626
ACSL5	2.2116	1.14509	2.2116	up	10.0459	13.3959	6.8765	17.6309	24.7708	22.9211	-0.613342	-0.198157	-1.1602	0.198157	0.688692	0.576727	P	P	P	P	ACSL6	1.8561	1.8561
USHBP1	2.2098	1.14392	2.2098	up	4.52598	3.1341	5.91961	13.4805	7.41512	9.06473	-0.549756	-1.07993	-0.162484	1.02482	0.162484	0.452278	P	P	P	P	USHBP2	1.85451	1.85451
GATA2	2.20959	1.14378	2.20959	up	12.9222	15.9688	5.08039	34.5525	20.0146	16.3536	-0.322581	-0.0171764	-1.66942	1.09636	0.30862	0.0171762	P	P	P	P	GATA3	1.85432	1.85432
TSPYL4	2.20895	1.14336	2.20895	up	8.28064	3.64771	2.64249	10.4548	7.73613	10.6369	0.0490651	-1.13369	-1.59878	0.385416	-0.0490651	0.410329	P	P	P	P	TSPYL5	1.85375	1.85375
LPGAT1	2.20467	1.14056	2.20467	up	1	1	1	4.44948	2.07351	1.16149	-0.107988	-0.107988	-0.107988	2.04565	0.944087	0.107988	P	P	P	P	LPGAT2	1.84997	1.84997
TTC28	2.20327	1.13964	2.20327	up	2.8649	1.49958	1.37259	7.31354	2.32698	3.70596	0.150013	-0.783913	-0.911571	1.5021	-0.150013	0.521376	P	P	P	P	TTC29	1.84873	1.84873
SEMA3G	2.20295	1.13943	2.20295	up	5.17308	3.74728	9.95584	21.0976	7.83592	12.4805	-0.771799	-1.23698	0.17272	1.25618	-0.17272	0.498781	P	P	P	P	SEMA3G	1.84844	1.84844
PBXIP1	2.2017	1.13862	2.2017	up	24.5401	29.1365	29.7775	50.8089	62.5082	71.5481	-0.664511	-0.416824	-0.385429	0.385429	0.684393	0.879262	P	P	P	P	PBXIP2	1.84734	1.84734
SLC38A5	2.20065	1.13793	2.20065	up	4.94401	5.23456	5.05151	6.70394	13.5121	15.3808	-0.260857	-0.178471	-0.229824	0.17847	1.18964	1.37652	P	P	P	P	SLC38A6	1.84641	1.84641
COL27A1	2.19891	1.13679	2.19891	up	8.77815	1.49004	2.76037	12.7014	5.13151	5.88971	0.675127	-1.88344	-0.993928	1.20813	-0.0994065	0.0994067	P	P	P	P	COL27A2	1.84487	1.84487
ADCY3	2.19878	1.1367	2.19878	up	6.05875	2.38768	2.60856	14.8344	5.79684	4.66489	0.220465	-1.12295	-0.995301	1.51232	0.156712	-0.156712	P	P	P	P	ADCY4	1.84475	1.84475
ARSA	2.19837	1.13644	2.19837	up	10.4805	14.1999	9.76683	25.024	27.6553	22.3146	-0.764227	-0.326054	-0.865972	0.491378	0.635622	0.326054	P	P	P	P	ARSA	1.84439	1.84439
SSUH2	2.19754	1.13589	2.19754	up	1	1	1	6.85311	1.41104	1.09745	-0.0670776	-0.0670776	-0.0670776	2.70968	0.429681	0.0670776	P	P	P	P	SSUH3	1.84366	1.84366
ASAH1	2.19718	1.13565	2.19718	up	20.1998	27.8373	31.7671	65.6219	42.9181	67.276	-0.870219	-0.40754	-0.217026	0.829618	0.217027	0.865532	P	P	P	P	ASAH2	1.84334	1.84334
TNFAIP8L2	2.19624	1.13503	2.19624	up	5.06317	10.8568	13.3535	14.1611	26.6721	20.5875	-1.44146	-0.340977	-0.0423577	0.0423579	0.955756	0.582193	P	P	P	P	TNFAIP8L3	1.8425	1.8425
RSU1	2.19298	1.13289	2.19298	up	20.2923	12.1721	26.5196	68.1969	29.1823	34.7122	-0.455143	-1.1925	-0.0690169	1.29363	0.0690174	0.319367	P	P	P	P	RSU2	1.83962	1.83962
WIPI1	2.19229	1.13244	2.19229	up	14.7981	8.69827	11.4803	27.963	19.4104	28.686	-0.195709	-0.96232	-0.56196	0.722398	0.195709	0.759226	P	P	P	P	WIPI2	1.83901	1.83901
PTK2B	2.18789	1.12954	2.18789	up	12.4151	21.2224	15.8695	24.9865	44.3171	39.5463	-0.891272	-0.11778	-0.537111	0.117781	0.944495	0.780175	P	P	P	P	PTK2B	1.8351	1.8351
CLEC1B	2.18539	1.12789	2.18539	up	1	1	1	10.1485	1	1.02845	0	0	0	3.34319	0	0.0404717	P	P	P	P	CLEC1B	1.83289	1.83289
DNASE2	2.18405	1.12701	2.18405	up	14.6109	27.8102	22.7183	25.9988	67.9074	54.4724	-0.879985	0.0485845	-0.243175	-0.0485845	1.33654	1.0185	P	P	P	P	DNASE3	1.83171	1.83171
SSR2	2.18275	1.12615	2.18275	up	242.313	366.176	315.972	381.657	761.991	1002.55	-0.625535	-0.02987	-0.24261	0.02987	1.02737	1.4232	P	P	P	P	SSR3	1.83055	1.83055
LMCD1	2.17996	1.1243	2.17996	up	16.3648	21.1751	30.04	69.7722	31.6172	48.8852	-0.913201	-0.541429	-0.0369124	1.17885	0.0369124	0.6656	P	P	P	P	LMCD2	1.82808	1.82808
ABCG2	2.17881	1.12354	2.17881	up	3.43474	3.20129	4.3505	11.2477	6.03223	7.29251	-0.576736	-0.678283	-0.235755	1.13462	0.235755	0.509479	P	P	P	P	ABCG3	1.82706	1.82706
CGREF1	2.17733	1.12256	2.17733	up	3.27	7.70972	5.22691	11.8985	11.319	10.0996	-1.43216	-0.194774	-0.755494	0.431255	0.359222	0.194774	P	P	P	P	CGREF2	1.82574	1.82574
HAS2	2.17632	1.12189	2.17632	up	4.34188	1.08755	1	11.3298	1.84374	2.33008	1.06681	-0.930426	-1.05151	2.45054	-0.168872	0.168872	P	P	P	P	HAS3	1.82484	1.82484
POLR2B	2.17602	1.12169	2.17602	up	50.7267	28.1212	26.7168	136.634	57.236	50.2127	0.00734663	-0.84374	-0.917651	1.43685	0.181524	-0.00734663	P	P	P	P	POLR2B	1.82457	1.82457
MYADML2	2.1757	1.12148	2.1757	up	1	1	2.98685	1	6.42928	4.78462	-0.789312	-0.789312	0.789312	-0.789312	1.89534	1.46909	P	P	P	P	MYADML3	1.82429	1.82429
ITGAX	2.17428	1.12054	2.17428	up	2.88744	7.46812	4.4768	5.58827	18.0777	9.82243	-1.16178	0.209172	-0.529105	-0.209172	1.48457	0.604507	P	P	P	P	ITGAX	1.82303	1.82303
DDX39A	2.17337	1.11994	2.17337	up	41.3053	50.752	50.5592	104.927	106.698	97.1891	-0.765802	-0.468665	-0.474156	0.579185	0.603332	0.468665	P	P	P	P	DDX39A	1.82223	1.82223
SLC12A7	2.17175	1.11886	2.17175	up	15.5918	15.5237	13.161	37.0862	31.6851	27.768	-0.416318	-0.422633	-0.660836	0.833777	0.606699	0.416318	P	P	P	P	SLC12A8	1.82079	1.82079
ZP1	2.17081	1.11824	2.17081	up	1	1.36246	1	1.80017	2.2678	3.41408	-0.647173	-0.20096	-0.647173	0.20096	0.53412	1.12432	P	P	P	P	ZP2	1.81996	1.81996
ARHGEF40	2.16858	1.11675	2.16858	up	9.50126	3.78739	5.08443	18.1602	9.17025	11.2044	0.0255787	-1.30134	-0.876454	0.960168	-0.0255787	0.263453	P	P	P	P	ARHGEF41	1.81797	1.81797
ARL8A	2.16675	1.11554	2.16675	up	21.8748	22.5675	28.9672	62.0669	44.9731	52.1135	-0.722472	-0.677495	-0.317321	0.782083	0.317321	0.529915	P	P	P	P	ARL8A	1.81635	1.81635
TMEM106C	2.16674	1.11552	2.16674	up	15.7892	16.8421	19.0045	35.4448	33.2516	43.6181	-0.670944	-0.577811	-0.403542	0.495692	0.403541	0.795044	P	P	P	P	TMEM106C	1.81633	1.81633
RAI2	2.16436	1.11394	2.16436	up	5.04756	2.36098	5.18281	15.3529	5.66045	7.20586	-0.101739	-1.19794	-0.063591	1.50311	0.0635912	0.411845	P	P	P	P	RAI3	1.81422	1.81422
ARPP21	2.16364	1.11346	2.16364	up	1	1	1.73517	1	4.18537	4.19916	-0.397539	-0.397539	0.397539	-0.397539	1.66782	1.67256	P	P	P	P	ARPP22	1.81358	1.81358
KCNAB2	2.16217	1.11248	2.16217	up	7.166	12.4729	12.9113	16.5155	25.8816	27.2899	-1.02699	-0.22743	-0.177593	0.177593	0.825699	0.90214	P	P	P	P	KCNAB3	1.81227	1.81227
CD244	2.16178	1.11222	2.16178	up	2.17614	5.31186	6.1035	5.61045	11.2885	11.2542	-1.42711	-0.13966	0.06076	-0.0607603	0.947905	0.943515	P	P	P	P	CD245	1.81193	1.81193
FAM214A	2.16146	1.11201	2.16146	up	2.95093	3.95209	2.83632	4.79812	6.56178	10.6094	-0.561373	-0.139927	-0.618522	0.139927	0.591545	1.28473	P	P	P	P	FAM214A	1.81164	1.81164
PHLDB2	2.15898	1.11035	2.15898	up	7.50088	1.8391	2.33037	20.1164	3.8717	4.15374	0.903371	-1.12469	-0.78313	2.32661	-0.0507219	0.0507219	P	P	P	P	PHLDB3	1.80944	1.80944
MRGPRF	2.15824	1.10986	2.15824	up	27.8486	17.788	26.1042	99.37	33.4693	39.0876	-0.132617	-0.779317	-0.22594	1.70259	0.132617	0.356489	P	P	P	P	MRGPRF	1.80878	1.80878
YBX2	2.1573	1.10923	2.1573	up	1	1	2.0254	2.33865	2.50858	3.46616	-1.12194	-1.12194	-0.103735	0.103735	0.20493	0.671397	P	P	P	P	YBX3	1.80794	1.80794
ITIH5	2.15698	1.10901	2.15698	up	9.37729	10.4059	15.9646	38.4066	20.0192	20.333	-0.930887	-0.780729	-0.163254	1.10322	0.163254	0.185693	P	P	P	P	ITIH6	1.80766	1.80766
BFAR	2.15661	1.10877	2.15661	up	10.8938	12.7082	12.0858	25.4745	24.4605	26.933	-0.694599	-0.472347	-0.544793	0.530947	0.472347	0.611268	P	P	P	P	BFAR	1.80733	1.80733
MGAT1	2.15581	1.10823	2.15581	up	44.7852	57.3017	49.8515	70.32	119.541	152.482	-0.503234	-0.147678	-0.348619	0.147678	0.913177	1.26431	P	P	P	P	MGAT2	1.80662	1.80662
ABHD15	2.15356	1.10673	2.15356	up	1.37304	1	1	2.49347	2.31186	2.37898	-0.37584	-0.833214	-0.833214	0.484941	0.37584	0.417129	P	P	P	P	ABHD16	1.80462	1.80462
FBP2	2.15338	1.1066	2.15338	up	1.47027	1	9.66441	1	12.62	11.2428	-1.3583	-1.91438	1.3583	-1.91438	1.74326	1.57655	P	P	P	P	FBP3	1.80445	1.80445
LXN	2.15287	1.10626	2.15287	up	20.0469	21.9023	14.2	52.2594	39.7535	29.9461	-0.353346	-0.225643	-0.850834	1.02897	0.634357	0.225643	P	P	P	P	LXN	1.804	1.804
MYOM3	2.15262	1.1061	2.15262	up	1	1	3.00864	1	5.48833	5.46806	-0.794556	-0.794556	0.794556	-0.794556	1.66181	1.65647	P	P	P	P	MYOM4	1.80378	1.80378
THNSL2	2.14861	1.1034	2.14861	up	1.97093	2.00683	3.46636	5.80483	4.56619	5.13081	-1.01333	-0.987288	-0.198785	0.545048	0.198785	0.36698	P	P	P	P	THNSL3	1.80021	1.80021
PKD2	2.14777	1.10284	2.14777	up	3.88928	1.71261	2.90677	13.0825	3.4514	4.24833	0.0861608	-1.09715	-0.333925	1.83622	-0.0861607	0.213554	P	P	P	P	PKD3	1.79946	1.79946
NFATC2	2.14727	1.1025	2.14727	up	6.06975	2.30233	1.64238	13.2704	3.67661	4.65737	0.552691	-0.845851	-1.33316	1.68119	-0.17057	0.17057	P	P	P	P	NFATC3	1.79902	1.79902
ADAMTSL1	2.14725	1.10249	2.14725	up	1.68865	2.19244	1.21373	11.0126	2.0879	1.9348	-0.251248	0.125419	-0.727671	2.45396	0.054934	-0.054934	P	P	P	P	ADAMTSL2	1.79899	1.79899
FBXL22	2.14688	1.10224	2.14688	up	1	1	1	2.60543	1.34265	2.82868	-0.212542	-0.212542	-0.212542	1.16898	0.212542	1.28759	P	P	P	P	FBXL23	1.79867	1.79867
POLR3GL	2.14556	1.10136	2.14556	up	12.0907	15.8424	14.4846	26.9823	28.7059	35.3796	-0.774004	-0.384111	-0.513382	0.384111	0.473445	0.775016	P	P	P	P	POLR3GL	1.79749	1.79749
CACNA1C	2.14464	1.10073	2.14464	up	1.86587	1	1	8.06838	1.54762	1.47398	0.304964	-0.594884	-0.594884	2.41739	0.0351672	-0.0351673	P	P	P	P	CACNA1C	1.79667	1.79667
UGGT1	2.14269	1.09942	2.14269	up	1.96898	1.31435	1	2.74138	2.96558	3.1315	-0.238727	-0.821826	-1.21618	0.238727	0.352139	0.430679	P	P	P	P	UGGT2	1.79494	1.79494
MORN2	2.14132	1.0985	2.14132	up	1.35109	4.27007	5.57151	4.4007	8.035	8.92539	-1.87378	-0.213641	0.170168	-0.170168	0.698397	0.850014	P	P	P	P	MORN3	1.79371	1.79371
BCAN	2.1399	1.09754	2.1399	up	1	1	1	1	2.317	4.22915	0	0	0	0	1.21226	2.08037	P	P	P	P	BCAN	1.79245	1.79245
METTL24	2.13942	1.09722	2.13942	up	3.89695	1.40255	2.19212	8.71632	2.69164	5.00088	0.26693	-1.20736	-0.563089	1.4283	-0.26693	0.626766	P	P	P	P	METTL25	1.79202	1.79202
HIST1H1C	2.13789	1.09619	2.13789	up	8.69519	13.5005	17.8878	21.2839	34.3386	28.0744	-1.16608	-0.531357	-0.125393	0.125393	0.815462	0.524886	P	P	P	P	HIST1H1C	1.79066	1.79066
RILPL2	2.13713	1.09568	2.13713	up	10.3316	12.405	12.4139	32.9094	23.1071	20.4222	-0.623984	-0.360126	-0.359091	1.04745	0.537288	0.359091	P	P	P	P	RILPL3	1.78998	1.78998
TBC1D2B	2.13709	1.09565	2.13709	up	9.66059	11.0433	14.0793	26.4816	21.4189	25.8472	-0.846047	-0.653058	-0.302654	0.60876	0.302654	0.573778	P	P	P	P	TBC1D2B	1.78995	1.78995
TSPAN33	2.13679	1.09545	2.13679	up	1.05153	2.32243	2.66772	2.22573	4.76233	5.99653	-1.24313	-0.0999861	0.0999861	-0.161342	0.936046	1.26851	P	P	P	P	TSPAN34	1.78968	1.78968
PHF12	2.13387	1.09348	2.13387	up	13.9196	14.2218	15.9988	35.2045	26.3593	33.1622	-0.56102	-0.530034	-0.360174	0.777622	0.360174	0.691402	P	P	P	P	PHF13	1.78707	1.78707
ISYNA1	2.13147	1.09185	2.13147	up	7.44483	7.21573	16.2481	27.7135	16.9042	18.0423	-1.15452	-1.19961	-0.0285554	0.741763	0.0285554	0.122557	P	P	P	P	ISYNA2	1.78493	1.78493
PTPRU	2.13024	1.09101	2.13024	up	10.1121	3.80727	7.17844	25.5935	8.16491	12.7846	0.154287	-1.25497	-0.340053	1.49398	-0.154287	0.492611	P	P	P	P	PTPRU	1.78383	1.78383
RILP	2.12666	1.08859	2.12666	up	2.19174	4.86382	2.77866	4.07671	8.43245	8.28768	-1.02267	0.127342	-0.680358	-0.127342	0.921204	0.89622	P	P	P	P	RILP	1.78064	1.78064
ARAP3	2.12603	1.08816	2.12603	up	8.70579	7.18385	8.6227	30.6742	13.2831	12.7188	-0.273458	-0.550676	-0.287293	1.54352	0.336087	0.273458	P	P	P	P	ARAP4	1.78008	1.78008
QPCTL	2.12546	1.08778	2.12546	up	22.7786	35.5094	38.1379	29.9994	77.0945	128.071	-0.692034	-0.0515122	0.0515122	-0.29478	1.06691	1.79916	P	P	P	P	QPCTL	1.77957	1.77957
ABCA3	2.12481	1.08733	2.12481	up	2.32602	4.43837	7.96078	5.94826	10.7373	12.3443	-1.56483	-0.632659	0.210221	-0.210221	0.641871	0.843084	P	P	P	P	ABCA4	1.77898	1.77898
EPB41L2	2.12091	1.08469	2.12091	up	10.3802	9.62684	9.84669	31.6148	18.0805	16.4228	-0.330933	-0.439633	-0.407057	1.27583	0.469667	0.330933	P	P	P	P	EPB41L3	1.7755	1.7755
RETN	2.11874	1.08321	2.11874	up	5.82574	2.14436	40.7796	4.95082	15.4082	63.5179	-0.701593	-2.14349	2.10574	-0.936366	0.701592	2.74506	P	P	P	P	RETN	1.77356	1.77356
CH25H	2.11844	1.083	2.11844	up	21.9805	13.4297	14.2727	46.8601	37.826	22.5978	-0.019979	-0.730776	-0.642945	1.07216	0.763175	0.019979	P	P	P	P	CH25H	1.7733	1.7733
GNE	2.11429	1.08017	2.11429	up	15.079	9.06432	5.76864	12.7606	20.6407	28.2931	0.120422	-0.613848	-1.26582	-0.120422	0.573373	1.02833	P	P	P	P	GNE	1.76959	1.76959
EDN1	2.11375	1.07981	2.11375	up	6.87534	4.36568	3.23019	17.1673	7.16554	7.44366	-0.0298221	-0.685047	-1.11963	1.29034	0.0298224	0.084759	P	P	P	P	EDN2	1.7691	1.7691
HSPA12A	2.11357	1.07968	2.11357	up	1	1	1	6.77001	1.39463	1	0	0	0	2.75916	0.479882	0	P	P	P	P	HSPA12A	1.76894	1.76894
CYTH1	2.11354	1.07966	2.11354	up	38.8996	24.9523	26.1132	83.1042	59.4131	48.4667	-0.158619	-0.799202	-0.733595	0.936547	0.452406	0.158619	P	P	P	P	CYTH2	1.76892	1.76892
C3orf18	2.11294	1.07925	2.11294	up	1.64283	2.32231	3.03125	3.99772	4.69522	5.81203	-1.08336	-0.583985	-0.199632	0.199632	0.431648	0.739497	P	P	P	P	C3orf19	1.76838	1.76838
ECM2	2.11271	1.0791	2.11271	up	8.22311	5.86711	6.03384	29.265	8.68374	10.8024	-0.0393162	-0.526351	-0.485924	1.7921	0.0393159	0.35428	P	P	P	P	ECM3	1.76817	1.76817
LRP3	2.11222	1.07876	2.11222	up	2.55731	1.89956	2.41286	11.5918	2.78127	3.42605	-0.0605583	-0.48952	-0.144441	2.11985	0.0605583	0.361361	P	P	P	P	LRP4	1.76774	1.76774
PTGER4	2.11144	1.07823	2.11144	up	5.91321	6.27632	6.15882	21.2805	9.50664	10.6354	-0.385486	-0.299508	-0.326773	1.46203	0.299509	0.461375	P	P	P	P	PTGER5	1.76704	1.76704
RAB30	2.11141	1.07821	2.11141	up	1	1.71449	1	2.28928	2.36469	2.98111	-0.986337	-0.208557	-0.986337	0.208557	0.255314	0.589513	P	P	P	P	RAB31	1.76701	1.76701
FBLN5	2.11039	1.07751	2.11039	up	15.2313	21.0068	31.4828	56.3308	32.1622	52.2599	-1.06293	-0.599108	-0.0154009	0.823959	0.0154014	0.71574	P	P	P	P	FBLN6	1.7661	1.7661
BIN1	2.11038	1.0775	2.11038	up	15.7203	15.3382	47.1871	20.8034	78.1517	65.776	-0.994977	-1.03048	0.590786	-0.590786	1.31867	1.06996	P	P	P	P	BIN2	1.76609	1.76609
PLIN2	2.10958	1.07696	2.10958	up	33.2493	34.3226	18.1367	103.162	55.0557	34.2128	-0.0435243	0.00231123	-0.917936	1.58999	0.684044	-0.00231171	P	P	P	P	PLIN3	1.76537	1.76537
CHRDL1	2.10853	1.07624	2.10853	up	19.7142	8.23184	10.0882	96.0786	11.7503	13.5942	0.641391	-0.618557	-0.325176	2.92637	-0.105147	0.105147	P	P	P	P	CHRDL2	1.76443	1.76443
EIF2AK3	2.10846	1.07619	2.10846	up	6.34756	5.68291	4.61666	13.5671	9.3469	12.3096	-0.279143	-0.438715	-0.738495	0.816695	0.279143	0.676367	P	P	P	P	EIF2AK4	1.76437	1.76437
RAMP2	2.10717	1.0753	2.10717	up	86.3978	66.0193	123.327	272.502	120.177	200.973	-0.494759	-0.882865	0.0186639	1.16244	-0.0186639	0.723177	P	P	P	P	RAMP3	1.76321	1.76321
PITPNM1	2.10312	1.07253	2.10312	up	17.0606	14.2502	16.8141	32.9359	32.2738	35.7733	-0.459847	-0.719534	-0.480844	0.489145	0.459847	0.608367	P	P	P	P	PITPNM2	1.75959	1.75959
HYAL1	2.10142	1.07136	2.10142	up	27.1809	27.943	37.1029	35.7017	69.9045	104.782	-0.421169	-0.381275	0.0277696	-0.0277696	0.941623	1.52556	P	P	P	P	HYAL2	1.75806	1.75806
IL24	2.1014	1.07135	2.1014	up	1	1	1	1	9.27958	1	0	0	0	0	3.21406	0	P	P	P	P	IL25	1.75805	1.75805
FXYD1	2.10107	1.07113	2.10107	up	29.2442	51.2125	105.932	110.594	110.62	120.282	-1.88798	-1.07964	-0.0310674	0.0310674	0.0314064	0.152215	P	P	P	P	FXYD2	1.75776	1.75776
ZDHHC14	2.10106	1.07112	2.10106	up	7.53728	6.09421	6.79769	22.2878	11.0484	11.7609	-0.275861	-0.582465	-0.42486	1.28828	0.275861	0.366022	P	P	P	P	ZDHHC15	1.75774	1.75774
ELK3	2.10066	1.07084	2.10066	up	20.7068	17.383	13.5351	48.9273	27.8076	33.1932	-0.212687	-0.465115	-0.826086	1.02785	0.212687	0.468096	P	P	P	P	ELK4	1.75738	1.75738
TNFRSF14	2.09986	1.0703	2.09986	up	22.5613	42.5836	21.9705	34.1185	73.1545	78.305	-0.756576	0.159872	-0.794858	-0.159872	0.940521	1.03868	P	P	P	P	TNFRSF15	1.75668	1.75668
DLG4	2.0987	1.0695	2.0987	up	4.23546	4.05544	3.24118	10.7867	7.38389	6.46133	-0.304656	-0.367316	-0.690656	1.04401	0.497206	0.304656	P	P	P	P	DLG5	1.75564	1.75564
SSBP4	2.09825	1.06919	2.09825	up	24.9834	31.7597	29.3514	55.2003	58.1705	67.0014	-0.744967	-0.398739	-0.512508	0.398739	0.47435	0.678254	P	P	P	P	SSBP5	1.75523	1.75523
CLEC10A	2.0975	1.06867	2.0975	up	1.59919	7.7606	16.4073	8.49812	6.73981	32.8073	-2.34431	-0.0654879	1.01461	0.0654876	-0.268948	2.01429	P	P	P	P	CLEC10A	1.75456	1.75456
MSS51	2.09333	1.0658	2.09333	up	1	1.79699	1.07597	1.41131	3.35618	3.74449	-0.671309	0.174274	-0.565671	-0.174274	1.07551	1.23346	P	P	P	P	MSS52	1.75082	1.75082
LAMC3	2.09294	1.06553	2.09294	up	21.8984	2.81685	7.47959	45.0844	10.2195	9.18058	1.17683	-1.78184	-0.37296	2.21864	0.0773337	-0.0773337	P	P	P	P	LAMC4	1.75047	1.75047
SYNGAP1	2.09185	1.06478	2.09185	up	2.07411	1.3343	1.43032	5.71787	2.35819	2.6872	-0.0925938	-0.729003	-0.628748	1.37039	0.0925938	0.281017	P	P	P	P	SYNGAP2	1.7495	1.7495
IRAK2	2.0916	1.06461	2.0916	up	11.0772	2.98093	3.10108	12.2318	10.0932	7.5895	0.339863	-1.5539	-1.49689	0.482906	0.205653	-0.205653	P	P	P	P	IRAK3	1.74927	1.74927
FAM129C	2.09092	1.06414	2.09092	up	1	1	1	1	2.41157	3.79062	0	0	0	0	1.26997	1.92243	P	P	P	P	FAM129C	1.74866	1.74866
ASB16	2.08868	1.06259	2.08868	up	1	1	1.63846	1	3.80256	3.92622	-0.35617	-0.35617	0.35617	-0.35617	1.5708	1.61697	P	P	P	P	ASB17	1.74665	1.74665
EML1	2.08817	1.06224	2.08817	up	4.90535	2.5266	5.38499	19.3144	4.90237	6.41799	-0.0672939	-1.02445	0.0672936	1.90996	-0.0681708	0.320472	P	P	P	P	EML2	1.74619	1.74619
SORBS2	2.08665	1.06119	2.08665	up	1.30726	1	1	6.75219	1.13813	1.54551	0.0999404	-0.286606	-0.286606	2.46875	-0.0999404	0.341477	P	P	P	P	SORBS3	1.74483	1.74483
CEACAM16	2.08598	1.06073	2.08598	up	5.31105	3.72786	2.54148	9.55245	7.70538	6.2051	-0.112229	-0.622878	-1.17556	0.734645	0.42464	0.112229	P	P	P	P	CEACAM17	1.74423	1.74423
FKBP7	2.08591	1.06068	2.08591	up	11.5072	5.46506	7.49286	33.019	8.62295	15.0204	0.208142	-0.866086	-0.410807	1.7289	-0.208142	0.592528	P	P	P	P	FKBP8	1.74417	1.74417
GNAL	2.0829	1.05859	2.0829	up	4.32722	1	1	13.7456	1.78227	1.59616	1.35928	-0.754161	-0.754161	3.02674	0.0795553	-0.0795553	P	P	P	P	GNAL	1.74146	1.74146
SHOX	2.08228	1.05816	2.08228	up	1	1.63897	2.96519	1.85193	7.25151	3.26727	-1.22858	-0.515788	0.339548	-0.339547	1.6297	0.479509	P	P	P	P	SHOX	1.7409	1.7409
RSAD2	2.08215	1.05807	2.08215	up	3.46876	2.66756	1	2.68382	14.7453	2.11065	0.374516	-0.00438356	-1.4199	0.00438356	2.46228	-0.342217	P	P	P	P	RSAD3	1.74079	1.74079
CASC4	2.08205	1.058	2.08205	up	10.4981	3.25983	2.2378	13.6397	5.51433	9.18971	0.560454	-1.12681	-1.66952	0.938138	-0.368417	0.368417	P	P	P	P	CASC5	1.7407	1.7407
COL14A1	2.08025	1.05676	2.08025	up	14.7769	9.5125	4.61827	46.7758	7.8332	15.9494	0.317723	-0.317724	-1.3602	1.98014	-0.597947	0.427882	P	P	P	P	COL14A2	1.73909	1.73909
CCR4	2.07858	1.0556	2.07858	up	1	1.7885	1.76073	3.33764	2.90971	2.91202	-1.18981	-0.351063	-0.373639	0.549016	0.351063	0.352208	P	P	P	P	CCR5	1.73759	1.73759
HTRA3	2.07854	1.05557	2.07854	up	15.7504	8.27869	14.5182	51.1951	16.2574	20.425	-0.0228541	-0.950768	-0.14038	1.67776	0.0228539	0.352093	P	P	P	P	HTRA4	1.73755	1.73755
KCNMB3	2.07851	1.05555	2.07851	up	1.69059	1.1897	1.87092	3.32407	3.09167	3.28794	-0.50854	-1.01547	-0.362319	0.466884	0.362319	0.451117	P	P	P	P	KCNMB4	1.73752	1.73752
MFSD2B	2.07702	1.05452	2.07702	up	1	1	1	2.03909	2.40427	1.82769	-0.435011	-0.435011	-0.435011	0.592915	0.830588	0.435011	P	P	P	P	MFSD2B	1.73619	1.73619
CD40	2.07681	1.05437	2.07681	up	11.8409	28.834	12.8378	22.4196	47.2689	37.048	-1.10249	0.181505	-0.985868	-0.181505	0.894626	0.54313	P	P	P	P	CD41	1.73599	1.73599
IFT122	2.0767	1.05429	2.0767	up	4.0084	4.33612	3.21062	8.00233	7.1062	8.78874	-0.469715	-0.356337	-0.78989	0.527679	0.356337	0.662915	P	P	P	P	IFT123	1.73589	1.73589
ADAMTS10	2.07566	1.05357	2.07566	up	10.8378	9.87038	15.5052	27.947	19.3032	27.495	-0.674724	-0.809619	-0.158044	0.691897	0.158044	0.668373	P	P	P	P	ADAMTS11	1.73496	1.73496
HTR1B	2.07538	1.05337	2.07538	up	1	1	1	8.93902	1	1	0	0	0	3.16012	0	0	P	P	P	P	HTR1B	1.73471	1.73471
DNAJC18	2.07511	1.05319	2.07511	up	1.72892	1.70536	1.13258	5.53417	1.60587	3.35752	0.00989735	-0.00989735	-0.600361	1.68839	-0.0966186	0.967422	P	P	P	P	DNAJC19	1.73447	1.73447
KCNAB1	2.07442	1.05271	2.07442	up	1	1	1	4.68974	1	1.90346	0	0	0	2.22951	0	0.928624	P	P	P	P	KCNAB2	1.73385	1.73385
CALHM2	2.07384	1.0523	2.07384	up	7.15177	5.94319	12.6085	18.5876	14.1208	18.2112	-0.899737	-1.1668	-0.0817125	0.478231	0.0817127	0.448717	P	P	P	P	CALHM3	1.73333	1.73333
SLC6A2	2.07309	1.05179	2.07309	up	1	1	1	8.08976	1.10134	1	0	0	0	3.0161	0.13926	0	P	P	P	P	SLC6A3	1.73266	1.73266
LTA	2.07151	1.05068	2.07151	up	1	1.87849	1.63013	1	5.33145	5.10558	-0.80728	0.102293	-0.102293	-0.80728	1.60725	1.54479	P	P	P	P	LTA	1.73123	1.73123
FIBIN	2.07056	1.05002	2.07056	up	5.65787	1.25199	3.54852	16.1682	3.89868	3.53985	0.605157	-1.57088	-0.0678841	2.11999	0.0678842	-0.0714134	P	P	P	P	FIBIN	1.73038	1.73038
SIK3	2.07008	1.04969	2.07008	up	12.0792	6.68375	4.97009	21.3816	13.9554	11.929	0.00902581	-0.844769	-1.27215	0.832871	0.217325	-0.00902581	P	P	P	P	SIK4	1.72995	1.72995
C10orf105	2.06909	1.049	2.06909	up	1	1	1	1	3.17702	2.78817	0	0	0	0	1.66767	1.47932	P	P	P	P	C10orf106	1.72906	1.72906
GNB3	2.06771	1.04803	2.06771	up	6.57201	10.861	11.467	10.7428	23.1704	29.0693	-0.763916	-0.0391655	0.0391657	-0.0549524	1.05396	1.38117	P	P	P	P	GNB4	1.72782	1.72782
NFATC4	2.06521	1.04629	2.06521	up	15.1913	10.1281	13.9085	43.6847	19.1473	22.535	-0.166948	-0.751829	-0.294226	1.35694	0.166948	0.401974	P	P	P	P	NFATC5	1.72557	1.72557
VAV2	2.06473	1.04595	2.06473	up	11.3874	8.90121	10.0596	19.3793	17.7485	26.0943	-0.320129	-0.675494	-0.498995	0.446949	0.320129	0.876167	P	P	P	P	VAV3	1.72514	1.72514
SOAT2	2.06437	1.0457	2.06437	up	1.88974	2.03738	1.98761	9.41071	3.84195	1.86205	-0.0906872	0.0178401	-0.0178401	2.22543	0.932964	-0.111983	P	P	P	P	SOAT3	1.72481	1.72481
CD160	2.06144	1.04365	2.06144	up	1.11917	2.39731	4.35521	1.19231	7.67269	11.1893	-1.52965	-0.430663	0.430663	-1.43832	1.24765	1.79197	P	P	P	P	CD161	1.72218	1.72218
IGFBP6	2.06136	1.0436	2.06136	up	40.5139	49.4804	77.9377	228.286	90.5682	66.1901	-0.826052	-0.537612	0.117853	1.6683	0.334536	-0.117853	P	P	P	P	IGFBP7	1.72211	1.72211
CIDEA	2.06021	1.04279	2.06021	up	2.46013	3.3565	5.01834	11.2169	5.5434	5.82759	-1.10026	-0.652033	-0.0717804	1.08861	0.0717804	0.143909	P	P	P	P	CIDEA	1.72107	1.72107
SLC16A1	2.05737	1.0408	2.05737	up	5.21557	1.75159	1.88145	11.4908	4.04558	3.21981	0.531164	-1.043	-0.939816	1.67075	0.164685	-0.164685	P	P	P	P	SLC16A2	1.71851	1.71851
MUC5B	2.05715	1.04065	2.05715	up	1	1	1	1	1	8.70557	0	0	0	0	0	3.12194	P	P	P	P	MUC5B	1.71831	1.71831
B4GALT6	2.05673	1.04035	2.05673	up	1	1	1	2.97934	2.06323	1.41535	-0.250579	-0.250579	-0.250579	1.32441	0.794325	0.250579	P	P	P	P	B4GALT7	1.71794	1.71794
ARRDC5	2.05668	1.04032	2.05668	up	1	1	1	2.00509	1.84332	2.35379	-0.441153	-0.441153	-0.441153	0.562514	0.441153	0.793832	P	P	P	P	ARRDC6	1.7179	1.7179
P2RY12	2.05547	1.03947	2.05547	up	1	1	1	2.97257	1.31276	2.22545	-0.196302	-0.196302	-0.196302	1.37541	0.196302	0.957796	P	P	P	P	P2RY13	1.71681	1.71681
LETM2	2.05249	1.03738	2.05249	up	1.61477	2.14403	1.18521	4.7896	2.06812	3.58185	-0.382994	0.0260026	-0.82918	1.18558	-0.0260025	0.766382	P	P	P	P	LETM3	1.71412	1.71412
CCM2	2.05168	1.03681	2.05168	up	38.7234	57.8746	45.8143	70.3222	113.592	111.008	-0.72025	-0.140525	-0.477657	0.140525	0.832334	0.799137	P	P	P	P	CCM3	1.71339	1.71339
PIK3R6	2.05071	1.03612	2.05071	up	2.68605	5.46914	2.74296	7.52483	7.62477	6.05674	-1.09944	-0.0736136	-1.06919	0.386731	0.405766	0.0736139	P	P	P	P	PIK3R7	1.71251	1.71251
CACNB3	2.05019	1.03576	2.05019	up	10.468	10.4728	7.35499	25.6462	19.5389	13.8666	-0.203145	-0.202484	-0.712335	1.08961	0.697218	0.202483	P	P	P	P	CACNB4	1.71205	1.71205
OGT	2.04959	1.03534	2.04959	up	21.5429	21.7877	20.6468	41.7796	37.0578	53.8921	-0.399433	-0.383132	-0.460728	0.556153	0.383132	0.923429	P	P	P	P	OGT	1.71151	1.71151
AKT3	2.04779	1.03407	2.04779	up	3.89144	1.00485	1	17.1508	1.06379	1.84047	1.47566	-0.477664	-0.484644	3.61556	-0.39543	0.39543	P	P	P	P	AKT4	1.70988	1.70988
TNF	2.04709	1.03358	2.04709	up	7.71121	6.35378	5.48001	17.0264	13.8066	9.79802	-0.172767	-0.452109	-0.665545	0.969977	0.667562	0.172766	P	P	P	P	TNF	1.70925	1.70925
PSAP	2.04707	1.03356	2.04707	up	423.77	627.193	621.179	934.381	1371.04	1105.54	-0.853179	-0.287551	-0.301452	0.287551	0.840738	0.530219	P	P	P	P	PSAP	1.70924	1.70924
TRIB1	2.04464	1.03184	2.04464	up	91.9051	42.4022	26.4467	221.865	73.1285	54.2966	0.544497	-0.571508	-1.25256	1.81596	0.214786	-0.214786	P	P	P	P	TRIB2	1.70704	1.70704
CLEC4D	2.04352	1.03106	2.04352	up	15.5436	17.284	6.23696	26.0079	27.1106	20.2798	-0.268419	-0.115303	-1.58583	0.47421	0.534117	0.115304	P	P	P	P	CLEC4D	1.70604	1.70604
MYBPH	2.04262	1.03042	2.04262	up	1	1	1	1	3.22318	2.64411	0	0	0	0	1.68848	1.40278	P	P	P	P	MYBPH	1.70522	1.70522
SSH2	2.04118	1.02941	2.04118	up	1.64858	1.19122	1	4.49245	2.00056	1.85829	-0.0863759	-0.55516	-0.8076	1.3599	0.192804	0.0863758	P	P	P	P	SSH3	1.70392	1.70392
NPTXR	2.04101	1.02928	2.04101	up	7.50323	6.32216	8.55111	15.7422	13.3411	16.4216	-0.509447	-0.756541	-0.320847	0.559607	0.320847	0.620564	P	P	P	P	NPTXR	1.70377	1.70377
PRKCG	2.04031	1.02879	2.04031	up	1.422	1	1	8.30958	1.04378	1.39252	0.238164	-0.269758	-0.269758	2.78502	-0.20794	0.20794	P	P	P	P	PRKCG	1.70314	1.70314
C15orf59	2.03916	1.02797	2.03916	up	2.69729	2.11561	10.1288	12.3135	5.38724	7.38799	-1.22585	-1.57629	0.683027	0.964805	-0.227818	0.227818	P	P	P	P	C15orf60	1.7021	1.7021
HELZ2	2.03879	1.02771	2.03879	up	10.7328	13.9119	5.84091	11.4123	29.9311	21.6373	-0.231428	0.142865	-1.10919	-0.142865	1.24819	0.780066	P	P	P	P	HELZ3	1.70177	1.70177
FAM20A	2.03843	1.02746	2.03843	up	21.134	8.75006	8.34934	40.618	19.7683	16.2871	0.236107	-1.03609	-1.10373	1.17866	0.13973	-0.13973	P	P	P	P	FAM20A	1.70144	1.70144
NID1	2.03648	1.02607	2.03648	up	18.5952	13.9243	18.8062	62.2929	21.6474	30.4978	-0.117771	-0.535096	-0.101492	1.62637	0.101493	0.596004	P	P	P	P	NID2	1.69967	1.69967
GALNT15	2.03613	1.02583	2.03613	up	3.38593	1	3.48859	6.06992	3.42065	4.80236	-0.0289052	-1.78846	0.0141867	0.81322	-0.0141867	0.475286	P	P	P	P	GALNT16	1.69937	1.69937
MSI2	2.03441	1.02461	2.03441	up	7.98899	4.95882	2.3868	8.24855	8.4017	11.4884	-0.0230639	-0.71108	-1.766	0.0230637	0.0496042	0.501029	P	P	P	P	MSI3	1.69781	1.69781
SLC35G2	2.03333	1.02384	2.03333	up	1.0233	1	1	3.34346	1.57832	1.63018	-0.31258	-0.345809	-0.345809	1.39553	0.31258	0.359222	P	P	P	P	SLC35G3	1.69683	1.69683
FILIP1	2.03293	1.02356	2.03293	up	1	1	1	4.48836	1.12006	1.67124	-0.081788	-0.081788	-0.081788	2.0844	0.081788	0.659131	P	P	P	P	FILIP2	1.69647	1.69647
CASS4	2.03278	1.02345	2.03278	up	1	1.18201	1.45408	3.49577	1.85682	2.22417	-0.71647	-0.475228	-0.176364	1.08914	0.176364	0.436797	P	P	P	P	CASS5	1.69634	1.69634
RRBP1	2.02971	1.02127	2.02971	up	46.6017	59.3629	45.2109	70.4361	119.281	124.479	-0.472556	-0.123377	-0.516268	0.123376	0.883354	0.944892	P	P	P	P	RRBP2	1.69357	1.69357
FGFR4	2.02926	1.02096	2.02926	up	2.25772	2.65554	3.44338	4.5723	5.03189	7.49819	-0.813506	-0.579367	-0.204547	0.204547	0.342728	0.91817	P	P	P	P	FGFR5	1.69316	1.69316
RIPK3	2.02832	1.02028	2.02832	up	9.60656	11.2664	7.72264	10.3414	24.5563	27.4653	-0.168137	0.0617979	-0.483063	-0.0617976	1.18586	1.34738	P	P	P	P	RIPK4	1.69231	1.69231
TBX2	2.02462	1.01765	2.02462	up	8.27483	5.41449	8.64753	23.6488	11.6484	11.6725	-0.278445	-0.890349	-0.214886	1.23652	0.214886	0.217867	P	P	P	P	TBX3	1.68896	1.68896
SEC24A	2.02457	1.01761	2.02457	up	4.79983	2.78212	2.69529	6.46074	5.4916	8.41826	-0.0971217	-0.88392	-0.929665	0.331594	0.0971215	0.713417	P	P	P	P	SEC24A	1.68892	1.68892
ADCK3	2.02304	1.01652	2.02304	up	18.7469	18.4433	33.3275	36.849	51.7672	50.0154	-0.902518	-0.926073	-0.0724564	0.0724559	0.562869	0.513203	P	P	P	P	ADCK4	1.68753	1.68753
MOB3A	2.02113	1.01517	2.02113	up	49.542	54.4456	47.5067	109.504	99.0462	97.546	-0.556797	-0.420634	-0.617318	0.587462	0.442653	0.420634	P	P	P	P	MOB3A	1.68581	1.68581
VEGFC	2.02052	1.01473	2.02052	up	18.8706	11.3056	12.8241	41.8714	25.5762	21.0738	-0.0796547	-0.818758	-0.636938	1.07017	0.359007	0.0796552	P	P	P	P	VEGFC	1.68526	1.68526
MFI2	2.01981	1.01422	2.01981	up	1.12903	1	1	1	1.76927	5.25824	0.0875419	-0.0875419	-0.0875419	-0.0875419	0.735612	2.30704	P	P	P	P	MFI3	1.68461	1.68461
DCUN1D2	2.01946	1.01397	2.01946	up	5.94763	3.92564	3.30621	5.73578	9.7493	11.369	0.0261629	-0.573224	-0.820974	-0.0261626	0.739147	0.960881	P	P	P	P	DCUN1D3	1.68429	1.68429
SDC3	2.01875	1.01346	2.01875	up	1	1	2.44138	3.43043	2.23756	2.61672	-1.22481	-1.22481	0.0628853	0.553578	-0.0628852	0.162948	P	P	P	P	SDC4	1.68365	1.68365
DOCK4	2.01671	1.012	2.01671	up	2.13653	1	1	5.87761	1.88842	1.57885	0.307243	-0.788027	-0.788027	1.7672	0.129153	-0.129153	P	P	P	P	DOCK5	1.68181	1.68181
WDR54	2.01465	1.01053	2.01465	up	2.56861	1.91999	1.72744	3.88407	3.57443	5.01771	-0.238363	-0.658252	-0.810715	0.358219	0.238363	0.727679	P	P	P	P	WDR55	1.67994	1.67994
MMRN1	2.0136	1.00978	2.0136	up	2.62216	3.39171	3.84238	5.32108	5.57291	9.40839	-0.786104	-0.414847	-0.234859	0.234859	0.301571	1.05709	P	P	P	P	MMRN2	1.67899	1.67899
PDE10A	2.01313	1.00944	2.01313	up	1.41533	1	1	7.29506	1.07138	1.47741	0.200834	-0.300304	-0.300304	2.56662	-0.200834	0.262766	P	P	P	P	PDE10A	1.67857	1.67857
MMP14	2.01129	1.00812	2.01129	up	163.759	76.0613	92.957	391.053	162.352	148.383	0.0773482	-1.02899	-0.739591	1.33314	0.0648994	-0.0648999	P	P	P	P	MMP15	1.6769	1.6769
LRRC39	2.01092	1.00786	2.01092	up	1	1	2.07664	1	3.94558	4.27991	-0.527126	-0.527126	0.527126	-0.527126	1.45311	1.57045	P	P	P	P	LRRC40	1.67657	1.67657
KCTD17	2.00986	1.0071	2.00986	up	12.825	22.537	15.6873	51.9489	34.438	20.5772	-0.747712	0.0656242	-0.457074	1.27042	0.67733	-0.0656242	P	P	P	P	KCTD18	1.67561	1.67561
SCN4A	2.00929	1.00669	2.00929	up	1	1	1	1	2.98671	2.71604	0	0	0	0	1.57856	1.4415	P	P	P	P	SCN4A	1.67509	1.67509
AVIL	2.00867	1.00624	2.00867	up	2.90025	1.62454	1.59387	20.4872	2.97072	1	0.418073	-0.418073	-0.44557	3.23855	0.452708	-1.1181	P	P	P	P	AVIL	1.67453	1.67453
CLEC14A	2.0058	1.00418	2.0058	up	22.6948	12.4172	23.4796	67.5309	22.773	34.7202	-0.0270042	-0.897027	0.0220418	1.54618	-0.0220418	0.586409	P	P	P	P	CLEC14A	1.67193	1.67193
DAB2	2.00537	1.00387	2.00537	up	20.155	6.46277	5.35038	50.4029	10.274	10.8537	0.932545	-0.708368	-0.980879	2.25491	-0.0395944	0.0395944	P	P	P	P	DAB3	1.67154	1.67154
TNXB	2.00502	1.00362	2.00502	up	2.61711	9.18371	23.2259	18.5635	9.34087	25.949	-2.331	-0.519899	0.818686	0.49542	-0.49542	0.978631	P	P	P	P	TNXB	1.67122	1.67122
AFF2	2.00481	1.00346	2.00481	up	1.32155	1	1	2.75263	1.57318	2.45909	-0.125726	-0.527957	-0.527957	0.932853	0.125726	0.770167	P	P	P	P	AFF3	1.67102	1.67102
CTSW	2.00355	1.00256	2.00355	up	21.1078	33.0966	57.7848	33.688	86.4765	111.447	-1.06369	-0.414779	0.389228	-0.389228	0.970846	1.33682	P	P	P	P	CTSW	1.66989	1.66989
BMP1	2.00251	1.00181	2.00251	up	38.2821	20.933	21.3225	115.105	40.844	29.1856	0.195707	-0.675184	-0.648586	1.78392	0.289161	-0.195706	P	P	P	P	BMP2	1.66895	1.66895
ARHGEF25	2.00179	1.00129	2.00179	up	3.6766	4.46459	7.31199	16.8768	5.9678	9.55903	-0.845359	-0.565204	0.146533	1.35324	-0.146532	0.533133	P	P	P	P	ARHGEF26	1.66829	1.66829
TMED3	2.00166	1.0012	2.00166	up	36.0495	55.6348	45.4789	81.3575	97.5664	92.1573	-0.900152	-0.274144	-0.564934	0.274144	0.536253	0.453967	P	P	P	P	TMED4	1.66817	1.66817
CCDC97	-2.0002	-1.00015	2.0002	down	41.2919	59.6252	52.7385	21.9261	32.6172	22.6878	0.170113	0.700177	0.523111	-0.743096	-0.170113	-0.693829	P	P	P	P	CCDC98	3.66702	5.66723
POLE4	-2.0034	-1.00245	2.0034	down	60.5465	73.6694	88.6196	29.3263	41.2575	40.6299	0.276693	0.559716	0.826276	-0.769155	-0.276694	-0.298808	P	P	P	P	POLE5	3.67264	5.67604
MAPK8IP1	-2.00468	-1.00338	2.00468	down	16.3414	13.4248	20.7761	11.3604	6.85887	7.26067	0.404075	0.120444	0.750468	-0.120444	-0.848414	-0.766282	P	P	P	P	MAPK8IP2	3.67491	5.6796
ABCB9	-2.00482	-1.00347	2.00482	down	3.20397	5.91949	10.3917	3.26887	2.83819	2.63629	-0.0144657	0.871146	1.68303	0.0144657	-0.189355	-0.295817	P	P	P	P	ABCB10	3.67515	5.67997
LEAP2	-2.00482	-1.00348	2.00482	down	3.49068	4.42202	1.56798	1	1	3.0036	0.685708	1.02691	-0.468893	-1.1178	-1.1178	0.468893	P	P	P	P	LEAP3	3.67516	5.67998
CCND1	-2.00603	-1.00435	2.00603	down	135.486	93.5278	72.3899	50.7515	58.4927	38.2779	1.05805	0.523373	0.153766	-0.358572	-0.153766	-0.765511	P	P	P	P	CCND2	3.67728	5.68332
LIN7B	-2.00736	-1.0053	2.00736	down	16.0951	14.7655	24.8299	5.8045	9.95426	12.626	0.237308	0.112916	0.862764	-1.23407	-0.455928	-0.112916	P	P	P	P	LIN7B	3.67962	5.68699
TRAF4	-2.00885	-1.00637	2.00885	down	41.9926	42.9029	33.8016	10.4174	39.7019	18.1629	0.196985	0.227925	-0.116058	-1.81415	0.116058	-1.01215	P	P	P	P	TRAF5	3.68224	5.69109
C11orf70	-2.00909	-1.00655	2.00909	down	3.20985	5.93629	7.75093	5.66382	1.79273	1.79361	-0.409635	0.477421	0.862229	0.409635	-1.24998	-1.24927	P	P	P	P	C11orf71	3.68267	5.69177
RNF149	-2.01003	-1.00722	2.01003	down	31.404	55.223	38.1145	17.2517	25.3502	18.6112	0.154476	0.968797	0.433867	-0.709734	-0.154475	-0.600301	P	P	P	P	RNF150	3.68432	5.69435
GALE	-2.01047	-1.00753	2.01047	down	13.6336	36.7219	30.3847	8.43549	19.4209	11.4266	-0.255222	1.17425	0.900957	-0.947844	0.255222	-0.509992	P	P	P	P	GALE	3.6851	5.69557
EYA2	-2.01062	-1.00764	2.01062	down	22.2713	34.3258	6.46101	6.27193	8.46803	11.4417	1.17799	1.80209	-0.607368	-0.650219	-0.217102	0.217102	P	P	P	P	EYA3	3.68537	5.69599
DUSP7	-2.01185	-1.00852	2.01185	down	96.4783	34.9908	39.6651	26.3895	28.9928	21.4924	1.59887	0.135641	0.316535	-0.271371	-0.135641	-0.567509	P	P	P	P	DUSP8	3.68752	5.69937
ABCD4	-2.01209	-1.0087	2.01209	down	20.7509	36.6004	19.3644	9.62081	15.6111	12.0209	0.255184	1.07387	0.155417	-0.85376	-0.155417	-0.532445	P	P	P	P	ABCD5	3.68795	5.70005
RAD51	-2.01252	-1.009	2.01252	down	5.46252	3.53419	1.86896	1	2.78667	1.58847	1.25918	0.630991	-0.288153	-1.19039	0.288153	-0.522751	P	P	P	P	RAD52	3.6887	5.70122
LMOD1	-2.01324	-1.00952	2.01324	down	4.99693	45.0551	92.7226	31.992	6.56154	12.187	-1.98241	1.19016	2.23139	0.696184	-1.58942	-0.696184	P	P	P	P	LMOD2	3.68998	5.70322
FAM180B	-2.01615	-1.0116	2.01615	down	1	5.7393	12.9563	1	2.59195	3.50062	-1.59082	0.930051	2.10476	-1.59082	-0.216786	0.216786	P	P	P	P	FAM180B	3.6951	5.71125
NLRX1	-2.01657	-1.0119	2.01657	down	50.7446	80.3396	92.3967	34.1761	42.4952	31.6281	0.127977	0.790834	0.992564	-0.442289	-0.127977	-0.55407	P	P	P	P	NLRX2	3.69584	5.71241
GID8	-2.01899	-1.01363	2.01899	down	76.5399	91.4185	113.837	41.7043	49.1709	47.197	0.319204	0.575478	0.891889	-0.556813	-0.319204	-0.378314	P	P	P	P	GID9	3.7001	5.71909
DYNLRB2	-2.01928	-1.01384	2.01928	down	4.34764	7.3091	5.74321	5.88851	3.51046	1.07229	-0.200812	0.548649	0.200812	0.236858	-0.509385	-2.22035	P	P	P	P	DYNLRB3	3.70062	5.7199
MIF4GD	-2.0193	-1.01385	2.0193	down	67.1828	79.8596	97.9531	30.6835	50.041	41.5692	0.212491	0.461864	0.75649	-0.918138	-0.212491	-0.480086	P	P	P	P	MIF4GD	3.70064	5.71994
ZNF710	-2.01933	-1.01388	2.01933	down	19.0619	25.0379	26.2503	7.76001	16.8709	11.6218	0.0880775	0.4815	0.54972	-1.20848	-0.0880775	-0.62578	P	P	P	P	ZNF711	3.70071	5.72004
FAM195A	-2.01974	-1.01417	2.01974	down	19.8748	31.9576	16.8112	3.5386	30.758	11.907	0.120759	0.805978	-0.120759	-2.36893	0.75078	-0.618372	P	P	P	P	FAM195A	3.70142	5.72115
FRMD4B	-2.02042	-1.01466	2.02042	down	10.6008	5.79377	3.49724	6.21301	2.2153	1.89218	1.23574	0.364143	-0.364143	0.464933	-1.02286	-1.25031	P	P	P	P	FRMD4B	3.70263	5.72306
NEO1	-2.02159	-1.01549	2.02159	down	8.55888	8.06354	5.71456	8.84705	2.16347	2.49401	0.334394	0.248385	-0.248386	0.382168	-1.64968	-1.44456	P	P	P	P	NEO2	3.70468	5.72627
RANGAP1	-2.02216	-1.0159	2.02216	down	59.8742	41.1504	60.3583	16.711	32.5737	33.0396	0.699383	0.158355	0.711001	-1.14175	-0.178843	-0.158355	P	P	P	P	RANGAP2	3.70569	5.72785
KIFC3	-2.02217	-1.01591	2.02217	down	27.6089	14.525	23.6088	21.6947	8.45476	6.24207	0.637193	-0.289402	0.411385	0.289402	-1.0701	-1.50784	P	P	P	P	KIFC4	3.70571	5.72789
ZNF622	-2.02652	-1.01901	2.02652	down	22.3728	35.1653	37.0944	14.9186	15.4002	15.2628	0.269399	0.921805	0.998854	-0.315235	-0.269398	-0.282327	P	P	P	P	ZNF623	3.71338	5.7399
VPS53	-2.02732	-1.01957	2.02732	down	11.9583	15.0386	7.15917	6.87394	5.26362	4.27056	0.769475	1.10013	0.0293274	-0.0293276	-0.41441	-0.71604	P	P	P	P	VPS54	3.71477	5.74209
RAC1	-2.02752	-1.01972	2.02752	down	291.363	283.516	280.316	146.707	151.002	125.409	0.502007	0.462619	0.446243	-0.487874	-0.446244	-0.714171	P	P	P	P	RAC2	3.71514	5.74267
KRT10	-2.02824	-1.02023	2.02824	down	5.26513	2.39031	2.31085	1	2.23311	1.56086	1.21273	0.0734588	0.0246845	-1.18374	-0.0246847	-0.541398	P	P	P	P	KRT11	3.71641	5.74466
ANKRD13D	-2.03246	-1.02323	2.03246	down	21.5954	24.0166	26.977	11.2003	14.7147	10.1116	0.276733	0.43004	0.597738	-0.670454	-0.276733	-0.81798	P	P	P	P	ANKRD13D	3.72384	5.7563
CSTF2	-2.03394	-1.02427	2.03394	down	7.79449	6.78304	6.40654	3.56555	3.75869	3.00373	0.667567	0.467044	0.384658	-0.460763	-0.384658	-0.708133	P	P	P	P	CSTF3	3.72645	5.76038
HIBCH	-2.03401	-1.02433	2.03401	down	8.52692	13.8752	15.5229	5.13178	5.49157	7.74423	0.0694516	0.771863	0.933753	-0.663114	-0.565355	-0.0694516	P	P	P	P	HIBCH	3.72658	5.7606
GRIN2C	-2.03528	-1.02522	2.03528	down	1	2.28614	3.6878	1	1	1	0	1.19291	1.88276	0	0	0	P	P	P	P	GRIN2C	3.72881	5.76409
PLXNB2	-2.03533	-1.02526	2.03533	down	92.4641	96.3587	110.937	56.653	57.0281	36.2847	0.34861	0.408131	0.611385	-0.358131	-0.34861	-1.00092	P	P	P	P	PLXNB3	3.72891	5.76424
PIGA	-2.03616	-1.02585	2.03616	down	8.173	6.02668	6.70087	3.90118	3.19997	3.13192	0.753229	0.313726	0.466712	-0.313726	-0.599579	-0.63059	P	P	P	P	PIGA	3.73038	5.76654
MARK2	-2.03714	-1.02654	2.03714	down	48.9979	45.851	57.0791	21.7913	30.8812	22.5406	0.380879	0.285112	0.601121	-0.788089	-0.285112	-0.739316	P	P	P	P	MARK3	3.73209	5.76923
PGAM4	-2.03735	-1.0267	2.03735	down	363.993	277.423	299.505	144.376	179.626	137.904	0.705368	0.313546	0.424038	-0.628711	-0.313546	-0.694878	P	P	P	P	PGAM5	3.73247	5.76983
VPS26B	-2.03751	-1.02681	2.03751	down	12.5777	19.8926	30.6922	8.58722	10.1751	10.3903	0.137815	0.799179	1.42482	-0.41279	-0.16801	-0.137815	P	P	P	P	VPS26B	3.73276	5.77027
TRMU	-2.0381	-1.02723	2.0381	down	13.4601	20.6692	19.0365	6.46182	8.83766	10.9544	0.148589	0.767383	0.648668	-0.910087	-0.458364	-0.148589	P	P	P	P	TRMU	3.7338	5.7719
SERBP1	-2.0396	-1.02828	2.0396	down	353.27	256.236	280.346	138.838	155.699	138.361	0.822655	0.359357	0.489092	-0.524714	-0.359357	-0.529679	P	P	P	P	SERBP2	3.73643	5.77603
AMPD3	-2.04064	-1.02902	2.04064	down	14.8342	4.24573	13.5934	8.62055	3.53996	3.30151	1.29396	-0.510884	1.16794	0.510884	-0.773163	-0.87377	P	P	P	P	AMPD4	3.73827	5.77891
HAS3	-2.0433	-1.0309	2.0433	down	60.2523	13.3656	4.31323	4.02014	11.4396	8.85355	2.58183	0.409342	-1.22234	-1.32386	0.184854	-0.184854	P	P	P	P	HAS4	3.74296	5.78626
TOR1AIP2	-2.04342	-1.03099	2.04342	down	8.38987	4.38545	3.71159	4.69774	2.04209	1.66836	1.05627	0.120344	-0.120344	0.219586	-0.982335	-1.27395	P	P	P	P	TOR1AIP3	3.74319	5.78661
TOM1	-2.04381	-1.03126	2.04381	down	48.5621	77.6761	114.841	30.9356	41.2941	39.7205	0.116948	0.794588	1.35868	-0.533615	-0.116948	-0.172999	P	P	P	P	TOM2	3.74386	5.78767
NMNAT3	-2.04395	-1.03136	2.04395	down	11.0219	9.22228	14.4409	3.81519	6.41202	7.02692	0.453293	0.196115	0.843081	-1.07725	-0.328229	-0.196115	P	P	P	P	NMNAT4	3.74412	5.78807
MAPKBP1	-2.04869	-1.0347	2.04869	down	17.5171	15.3517	11.5381	7.75342	6.05769	7.68293	0.889109	0.698743	0.286751	-0.286751	-0.642816	-0.299927	P	P	P	P	MAPKBP2	3.75247	5.80116
DAAM1	-2.05193	-1.03698	2.05193	down	6.46697	3.73826	2.20754	4.35861	1.01603	1.39488	1.17069	0.379964	-0.379964	0.601465	-1.49946	-1.04226	P	P	P	P	DAAM2	3.7582	5.81013
TNN	-2.05207	-1.03708	2.05207	down	55.5465	1	1	3.86829	1.66174	1	5.42928	-0.366347	-0.366347	1.58535	0.366347	-0.366347	P	P	P	P	TNN	3.75844	5.81051
HMGCL	-2.05211	-1.03711	2.05211	down	35.2159	52.8902	76.7987	21.811	27.5389	27.5579	0.176881	0.763654	1.30174	-0.51429	-0.177875	-0.17688	P	P	P	P	HMGCL	3.75851	5.81062
PLD2	-2.05238	-1.0373	2.05238	down	80.5716	96.0174	111.562	51.2269	52.1743	37.3527	0.313466	0.566491	0.782968	-0.339904	-0.313466	-0.795593	P	P	P	P	PLD3	3.75899	5.81137
C6orf226	-2.05289	-1.03765	2.05289	down	17.0389	20.1674	38.4176	9.88804	10.724	14.39	0.121883	0.365076	1.29482	-0.663193	-0.546106	-0.121883	P	P	P	P	C6orf227	3.75989	5.81277
FAM20B	-2.0582	-1.04138	2.0582	down	16.3071	15.1703	8.80117	9.88437	4.61563	5.47354	0.806006	0.701755	-0.0837266	0.0837266	-1.01489	-0.768948	P	P	P	P	FAM20B	3.76927	5.82747
RAB11FIP4	-2.05901	-1.04195	2.05901	down	10.7396	9.36671	12.6166	5.00595	5.92468	4.90217	0.527728	0.330402	0.760111	-0.573496	-0.330403	-0.603719	P	P	P	P	RAB11FIP5	3.77071	5.82972
PRRG3	-2.05992	-1.04259	2.05992	down	5.59223	1.56303	1	1	1	1	2.48342	0.644345	0	0	0	0	P	P	P	P	PRRG4	3.77231	5.83224
CTBS	-2.06001	-1.04265	2.06001	down	1.64599	1.85838	4.35289	1	1	1.52311	0.0559677	0.231058	1.45899	-0.662988	-0.662988	-0.0559677	P	P	P	P	CTBS	3.77247	5.83248
DGUOK	-2.06022	-1.0428	2.06022	down	9.68129	19.883	24.0812	5.50178	10.6618	9.0369	-0.0695898	0.968675	1.24505	-0.884891	0.0695901	-0.168961	P	P	P	P	DGUOK	3.77284	5.83306
CAMSAP2	-2.06213	-1.04414	2.06213	down	11.945	7.63531	6.10167	6.59472	3.29164	2.92351	0.913077	0.267429	-0.0560536	0.0560536	-0.946451	-1.11756	P	P	P	P	CAMSAP3	3.77622	5.83835
IL17RC	-2.06241	-1.04433	2.06241	down	29.1462	42.3354	47.0219	16.1893	24.8757	16.4231	0.114285	0.652842	0.80431	-0.733982	-0.114285	-0.713296	P	P	P	P	IL17RC	3.77672	5.83913
ARHGAP10	-2.06478	-1.04599	2.06478	down	8.96832	18.7717	25.7715	15.9359	6.10918	5.06262	-0.414685	0.650964	1.10818	0.414685	-0.968545	-1.23964	P	P	P	P	ARHGAP11	3.78089	5.84567
PARD6B	-2.06495	-1.04611	2.06495	down	5.80721	1.51622	1	1	1	1	2.53785	0.600479	0	0	0	0	P	P	P	P	PARD6B	3.7812	5.84615
PAK1	-2.06652	-1.0472	2.06652	down	25.6617	14.6602	16.5453	5.47636	13.7013	9.39997	0.856508	0.0487959	0.223312	-1.37182	-0.0487962	-0.592381	P	P	P	P	PAK2	3.78397	5.8505
PUS7L	-2.06718	-1.04766	2.06718	down	2.84986	6.39892	4.60633	1.767	2.56445	2.09855	0.0761207	1.24306	0.768847	-0.613468	-0.0761207	-0.365377	P	P	P	P	PUS7L	3.78514	5.85232
SH3RF1	-2.06929	-1.04914	2.06929	down	13.9521	11.7735	6.41725	10.511	3.89534	2.90562	0.764519	0.51958	-0.355936	0.355936	-1.07614	-1.49905	P	P	P	P	SH3RF2	3.78887	5.85817
NKIRAS1	-2.07013	-1.04972	2.07013	down	3.02231	2.53535	3.88346	1	1.93269	1.73556	0.449254	0.195787	0.810945	-1.1464	-0.195787	-0.350996	P	P	P	P	NKIRAS2	3.79036	5.86049
LPCAT3	-2.07046	-1.04995	2.07046	down	41.6322	75.2557	69.2804	20.6386	40.1929	29.4814	0.0253797	0.879481	0.760127	-0.986976	-0.0253797	-0.472516	P	P	P	P	LPCAT4	3.79094	5.8614
ADCY1	-2.07059	-1.05004	2.07059	down	7.80703	3.38735	2.79462	2.5235	2.76119	1.19477	1.4908	0.286186	0.00868106	-0.138545	-0.00868094	-1.21724	P	P	P	P	ADCY2	3.79117	5.86177
SREBF2	-2.0706	-1.05005	2.0706	down	122.355	123.643	180.224	63.1131	76.6821	63.4602	0.337056	0.352163	0.895773	-0.618006	-0.337056	-0.610094	P	P	P	P	SREBF3	3.79118	5.86178
C11orf54	-2.07122	-1.05048	2.07122	down	11.7544	13.4342	26.2163	6.84865	4.93996	13.7713	-0.096355	0.0963547	1.06091	-0.875664	-1.34698	0.132109	P	P	P	P	C11orf55	3.79228	5.86351
TTC7A	-2.07165	-1.05078	2.07165	down	17.7714	35.8452	57.1864	12.0018	17.1578	19.8971	-0.0815005	0.930722	1.60461	-0.647807	-0.132193	0.0815005	P	P	P	P	TTC7A	3.79303	5.86468
CMAS	-2.07192	-1.05097	2.07192	down	22.5019	32.3662	38.7174	15.7395	16.6026	12.1319	0.219319	0.74376	1.00225	-0.296338	-0.219319	-0.671922	P	P	P	P	CMAS	3.79352	5.86545
NCKAP1	-2.07231	-1.05124	2.07231	down	44.0465	25.2337	25.5761	30.2742	11.0787	9.52357	0.793953	-0.00972223	0.00972223	0.253015	-1.19729	-1.4155	P	P	P	P	NCKAP2	3.79421	5.86652
RORC	-2.07252	-1.05138	2.07252	down	1.26088	5.36502	13.2281	1	2.83674	3.54347	-1.33027	0.758885	2.06084	-1.6647	-0.160465	0.160464	P	P	P	P	RORC	3.79457	5.86709
HSDL2	-2.07586	-1.05371	2.07586	down	38.8308	58.8829	49.7396	21.4905	25.8487	22.8868	0.293555	0.894202	0.650748	-0.559948	-0.293555	-0.469131	P	P	P	P	HSDL3	3.80049	5.87636
CTDSPL	-2.07616	-1.05391	2.07616	down	14.3651	12.4741	11.3596	9.75985	5.18455	4.49518	0.448147	0.244514	0.109491	-0.109491	-1.02213	-1.22797	P	P	P	P	CTDSPL	3.80101	5.87716
NPC1	-2.07617	-1.05392	2.07617	down	26.2912	27.2845	26.6315	15.6752	13.2967	10.2418	0.373048	0.426549	0.391602	-0.373048	-0.610464	-0.987062	P	P	P	P	NPC2	3.80103	5.8772
TEF	-2.07769	-1.05498	2.07769	down	16.6538	29.6313	56.9481	14.2235	13.5692	16.2346	0.0183897	0.84966	1.79219	-0.209185	-0.277126	-0.0183897	P	P	P	P	TEF	3.80372	5.8814
ABCB6	-2.07841	-1.05548	2.07841	down	14.1919	15.6951	20.8458	6.82411	9.27809	8.16819	0.306584	0.45183	0.861273	-0.749771	-0.306584	-0.490396	P	P	P	P	ABCB7	3.80499	5.8834
VTI1B	-2.08078	-1.05713	2.08078	down	67.2908	102.744	100.826	33.5807	46.4826	49.5706	0.220462	0.831035	0.803849	-0.782314	-0.313256	-0.220462	P	P	P	P	VTI1B	3.80919	5.88997
NDE1	-2.08134	-1.05751	2.08134	down	74.9344	30.9918	31.5241	19.9595	24.3005	16.7409	1.44919	0.175451	0.200019	-0.459361	-0.17545	-0.713059	P	P	P	P	NDE2	3.81017	5.89151
CCBL1	-2.08392	-1.0593	2.08392	down	25.041	16.4853	40.1248	15.0517	11.5777	10.5029	0.668739	0.0656266	1.34894	-0.0656269	-0.444205	-0.584765	P	P	P	P	CCBL2	3.81474	5.89867
NGEF	-2.08495	-1.06001	2.08495	down	3.31028	1.74554	4.5757	2.43399	1	1.19852	0.683455	-0.239825	1.15049	0.239825	-1.0435	-0.782244	P	P	P	P	NGEF	3.81657	5.90152
MAPKAPK3	-2.08714	-1.06153	2.08714	down	91.495	125.417	107.964	36.9723	81.0091	45.4953	0.0878048	0.542772	0.326591	-1.21944	-0.0878048	-0.920171	P	P	P	P	MAPKAPK4	3.82044	5.90758
USP6NL	-2.0872	-1.06157	2.0872	down	7.47961	6.55782	3.99685	4.22231	2.48344	2.05617	0.864515	0.674768	-0.0395845	0.0395846	-0.726108	-0.998488	P	P	P	P	USP6NL	3.82055	5.90775
JMJD8	-2.08904	-1.06284	2.08904	down	88.7982	109.976	132.268	42.803	61.8732	53.498	0.260608	0.569194	0.835469	-0.792211	-0.260608	-0.470438	P	P	P	P	JMJD9	3.82381	5.91285
USP5	-2.08908	-1.06287	2.08908	down	53.1674	55.057	59.045	22.1195	33.6259	25.4876	0.330484	0.380868	0.481758	-0.934739	-0.330484	-0.730262	P	P	P	P	USP6	3.82386	5.91294
ZMAT5	-2.09059	-1.06391	2.09059	down	18.6632	24.5941	23.6123	9.49005	12.7661	9.79083	0.273939	0.672055	0.613282	-0.70177	-0.273939	-0.656754	P	P	P	P	ZMAT6	3.82655	5.91714
LYSMD4	-2.09079	-1.06405	2.09079	down	5.17549	6.46944	6.50015	2.32479	2.49581	4.10405	0.167324	0.489269	0.496101	-0.987272	-0.884864	-0.167324	P	P	P	P	LYSMD5	3.8269	5.9177
MAGI3	-2.091	-1.0642	2.091	down	3.92433	4.36478	3.53926	2.74606	1.63013	1.4813	0.332041	0.485503	0.183042	-0.183042	-0.935418	-1.07354	P	P	P	P	MAGI4	3.82728	5.91828
DSCR3	-2.09838	-1.06928	2.09838	down	47.9724	49.0379	41.9262	20.8095	25.8549	19.8404	0.54306	0.574752	0.348707	-0.661902	-0.348707	-0.730704	P	P	P	P	DSCR4	3.84034	5.93872
RNF24	-2.10275	-1.07228	2.10275	down	8.61668	13.9576	7.55569	13.8684	2.65002	2.6594	0.0947845	0.790631	-0.0947843	0.781382	-1.60634	-1.60125	P	P	P	P	RNF25	3.84808	5.95084
TNFSF18	-2.10477	-1.07366	2.10477	down	4.7345	2.59145	2.33273	1	1.84068	1.6676	1.19208	0.322631	0.17089	-1.05113	-0.17089	-0.313356	P	P	P	P	TNFSF19	3.85164	5.95641
C11orf49	-2.10712	-1.07527	2.10712	down	7.02453	8.64433	9.79818	4.55896	4.71711	2.95721	0.287249	0.586601	0.767361	-0.336448	-0.287249	-0.960916	P	P	P	P	C11orf50	3.85582	5.96295
WDR62	-2.10847	-1.07619	2.10847	down	1.50041	2.63596	3.61792	1	1.52654	1	-0.0124543	0.800517	1.25735	-0.597811	0.0124543	-0.597811	P	P	P	P	WDR63	3.8582	5.96667
ABLIM1	-2.11135	-1.07817	2.11135	down	59.9403	72.0144	29.3574	45.1818	17.5577	16.9724	0.718793	0.983552	-0.311009	0.311009	-1.05263	-1.10154	P	P	P	P	ABLIM2	3.86331	5.97466
ANKMY1	-2.11865	-1.08315	2.11865	down	2.67958	3.68132	4.90066	1.5627	1.72285	1.88809	0.25254	0.710756	1.12351	-0.525426	-0.38467	-0.25254	P	P	P	P	ANKMY2	3.87626	5.99491
WASL	-2.12208	-1.08548	2.12208	down	14.1373	14.1841	14.7221	8.82104	6.64153	5.27311	0.340243	0.345011	0.39872	-0.340243	-0.749676	-1.08254	P	P	P	P	WASL	3.88233	6.0044
C18orf8	-2.12212	-1.0855	2.12212	down	27.8695	37.4602	38.7279	17.0348	18.7695	13.232	0.285148	0.71182	0.759835	-0.425054	-0.285148	-0.789507	P	P	P	P	C18orf9	3.8824	6.00452
ARPC1A	-2.12858	-1.08989	2.12858	down	128.364	160.927	206.63	74.8706	79.5254	74.3328	0.345376	0.671542	1.03219	-0.432393	-0.345376	-0.442793	P	P	P	P	ARPC1A	3.89386	6.02243
SESN3	-2.12928	-1.09037	2.12928	down	4.51712	4.71424	4.51259	1.49151	3.0425	2.19353	0.285797	0.347419	0.284349	-1.31283	-0.284349	-0.756352	P	P	P	P	SESN4	3.89511	6.02439
SEC14L2	-2.1296	-1.09058	2.1296	down	11.7152	14.4457	8.77349	3.16063	8.2221	5.91578	0.463981	0.76624	0.0468218	-1.42612	-0.0468216	-0.52176	P	P	P	P	SEC14L3	3.89567	6.02526
AACS	-2.13037	-1.09111	2.13037	down	19.236	37.7686	83.8104	10.1584	21.7901	28.4506	-0.372257	0.601121	1.75106	-1.29339	-0.192393	0.192393	P	P	P	P	AACS	3.89705	6.02742
COG7	-2.13274	-1.09271	2.13274	down	13.7324	23.6597	28.6013	9.11856	11.2142	9.36766	0.146128	0.930977	1.20463	-0.444577	-0.146129	-0.405695	P	P	P	P	COG8	3.90125	6.03399
MRPS5	-2.13382	-1.09344	2.13382	down	20.3386	39.5975	36.5513	11.7176	18.1003	14.2855	0.0841036	1.04529	0.929806	-0.71144	-0.0841031	-0.425565	P	P	P	P	MRPS6	3.90316	6.03697
IL20	-2.13424	-1.09372	2.13424	down	14.4797	1	1	1	1.48946	1	3.85596	0	0	0	0.574789	0	P	P	P	P	IL21	3.90391	6.03815
RBM47	-2.13428	-1.09375	2.13428	down	22.4153	26.0707	22.9927	10.6536	12.0871	10.7328	0.445508	0.663453	0.4822	-0.627635	-0.445508	-0.61695	P	P	P	P	RBM48	3.90398	6.03826
IMP3	-2.13531	-1.09444	2.13531	down	80.9959	103.765	99.1425	27.6655	60.9566	50.7498	0.205033	0.562433	0.496688	-1.34473	-0.205033	-0.469413	P	P	P	P	IMP4	3.9058	6.0411
KNG1	-2.13743	-1.09588	2.13743	down	1	6.35189	6.11979	1.65037	1.12444	2.14509	-0.911914	1.75527	1.70157	-0.189124	-0.742707	0.189124	P	P	P	P	KNG2	3.90957	6.047
PLP2	-2.13956	-1.09732	2.13956	down	542.992	535.742	649.06	239.214	283.176	284.587	0.475727	0.456334	0.733148	-0.706902	-0.463505	-0.456334	P	P	P	P	PLP3	3.91336	6.05292
ACER2	-2.14123	-1.09844	2.14123	down	19.3997	17.1005	5.61859	29.3375	2.81735	2.29709	0.984875	0.802879	-0.802879	1.58159	-1.79875	-2.09328	P	P	P	P	ACER3	3.91631	6.05754
MYO5B	-2.14162	-1.0987	2.14162	down	9.45196	9.63536	5.4817	2.23388	3.56104	6.38912	0.675493	0.703218	-0.110497	-1.40557	-0.732822	0.110497	P	P	P	P	MYO5B	3.91701	6.05863
SH3D19	-2.14288	-1.09955	2.14288	down	13.5028	12.9947	7.02472	14.5304	2.88818	2.98488	0.499041	0.443706	-0.443705	0.604857	-1.72599	-1.67847	P	P	P	P	SH3D20	3.91923	6.06211
RRM1	-2.14303	-1.09966	2.14303	down	34.0361	29.8908	17.0545	12.1827	13.467	10.7452	1.16728	0.979911	0.170362	-0.314957	-0.170362	-0.496098	P	P	P	P	RRM2	3.91952	6.06255
HENMT1	-2.14349	-1.09996	2.14349	down	2.40077	1.38509	3.51688	1	1	1.18746	0.904568	0.11105	1.45537	-0.358929	-0.358929	-0.11105	P	P	P	P	HENMT2	3.92033	6.06383
WDR53	-2.14582	-1.10153	2.14582	down	6.77804	14.4596	15.2549	4.14805	4.73825	7.69886	-0.0918884	1.0012	1.07844	-0.800323	-0.608402	0.0918884	P	P	P	P	WDR54	3.92447	6.07029
HIF1A	-2.14883	-1.10355	2.14883	down	95.1947	68.132	45.3081	56.1061	29.0069	18.198	0.916918	0.434369	-0.154194	0.154194	-0.797567	-1.47018	P	P	P	P	HIF1A	3.92981	6.07863
ILF2	-2.14937	-1.10391	2.14937	down	157.457	139.863	138.92	50.6686	87.4933	69.5	0.514208	0.343265	0.333505	-1.12159	-0.333505	-0.665665	P	P	P	P	ILF3	3.93076	6.08013
KIAA0232	-2.15081	-1.10488	2.15081	down	11.3728	23.1841	11.1549	9.19696	6.14459	5.23094	0.167134	1.19468	0.139224	-0.139224	-0.721065	-0.953311	P	P	P	P	KIAA0233	3.93333	6.08414
NTRK3	-2.15364	-1.10677	2.15364	down	3.74961	1.24765	3.55715	1.34901	1	1.23495	1.53118	-0.0563439	1.45516	0.0563439	-0.375557	-0.0711046	P	P	P	P	NTRK4	3.93835	6.09198
TMEM171	-2.15559	-1.10808	2.15559	down	7.73705	4.1479	2.37112	1	2.78175	2.73112	1.48904	0.589638	-0.217174	-1.46274	0.01325	-0.01325	P	P	P	P	TMEM172	3.94182	6.09741
ENO1	-2.15596	-1.10833	2.15596	down	363.573	319.726	304.219	145.536	187.35	129.422	0.606822	0.421414	0.349687	-0.714047	-0.349687	-0.88334	P	P	P	P	ENO2	3.94248	6.09844
ZNF532	-2.16364	-1.11346	2.16364	down	36.0616	28.7935	10.3833	23.5243	7.29205	6.20513	1.20626	0.881535	-0.589943	0.589943	-1.09981	-1.33268	P	P	P	P	ZNF533	3.95613	6.11978
CDC42SE1	-2.16946	-1.11734	2.16946	down	590.889	559.814	545.89	236.965	252.503	295.563	0.556848	0.478909	0.442572	-0.761365	-0.669738	-0.442573	P	P	P	P	CDC42SE2	3.96647	6.13593
OTUD7A	-2.17049	-1.11802	2.17049	down	1.64523	1.65213	3.76187	1	1	1	0.359145	0.365183	1.55231	-0.359145	-0.359145	-0.359145	P	P	P	P	OTUD7A	3.96831	6.1388
SSH3	-2.17051	-1.11803	2.17051	down	92.6449	93.424	120.594	44.0278	52.3955	44.2488	0.411134	0.423216	0.791509	-0.662162	-0.411134	-0.654939	P	P	P	P	SSH4	3.96834	6.13884
ZFYVE19	-2.17062	-1.11811	2.17062	down	6.33009	7.2878	9.31777	1.87522	4.95989	4.51899	0.175959	0.379216	0.733718	-1.57921	-0.175959	-0.310267	P	P	P	P	ZFYVE20	3.96854	6.13916
PIGU	-2.17571	-1.12148	2.17571	down	17.4219	23.2055	28.7017	7.68939	13.4819	10.868	0.184939	0.598504	0.905173	-0.995022	-0.184939	-0.495876	P	P	P	P	PIGU	3.97759	6.15329
CDCA7L	-2.18482	-1.12752	2.18482	down	18.9331	9.7615	13.8169	8.06918	5.42295	5.59546	1.09308	0.137341	0.6386	-0.137341	-0.710685	-0.665506	P	P	P	P	CDCA7L	3.99381	6.17863
TDRD7	-2.18539	-1.12789	2.18539	down	9.30373	18.4963	16.9266	4.6407	10.8715	5.53162	-0.112335	0.87902	0.751076	-1.1158	0.112335	-0.862442	P	P	P	P	TDRD8	3.99481	6.1802
MAX	-2.18905	-1.13031	2.18905	down	159.789	132.799	194.196	70.0279	80.7544	69.4668	0.62574	0.358816	0.907085	-0.564426	-0.358816	-0.576033	P	P	P	P	MAX	4.00133	6.19038
AGBL5	-2.19053	-1.13128	2.19053	down	4.36772	8.09243	9.06779	2.03555	3.69844	4.05032	0.0544221	0.944115	1.10829	-1.04704	-0.185541	-0.0544224	P	P	P	P	AGBL6	4.00396	6.19449
TJP1	-2.19173	-1.13207	2.19173	down	14.1465	19.5533	18.653	12.6492	5.41328	7.15701	0.0806992	0.547666	0.479662	-0.0806994	-1.30517	-0.902317	P	P	P	P	TJP2	4.00611	6.19784
EXO5	-2.19613	-1.13497	2.19613	down	8.79341	12.424	13.3817	3.64538	5.29639	7.14876	0.149365	0.648	0.755131	-1.12099	-0.582049	-0.149365	P	P	P	P	EXO6	4.01395	6.21008
PLBD1	-2.19687	-1.13545	2.19687	down	74.1418	46.4016	53.1628	24.5071	32.0557	21.9579	0.942909	0.266797	0.463039	-0.654178	-0.266797	-0.812638	P	P	P	P	PLBD2	4.01527	6.21214
KATNBL1	-2.1973	-1.13573	2.1973	down	11.0821	6.00968	5.59004	5.30263	3.37759	1.95939	1.02538	0.142505	0.0380754	-0.0380752	-0.688789	-1.47438	P	P	P	P	KATNBL2	4.01603	6.21333
SLC25A13	-2.20291	-1.13941	2.20291	down	14.8926	13.1514	13.5588	5.71915	6.88987	6.30419	0.645713	0.466334	0.510347	-0.73501	-0.466334	-0.5945	P	P	P	P	SLC25A14	4.02602	6.22893
HPS5	-2.20865	-1.14316	2.20865	down	2.93353	9.58276	10.2606	3.40073	3.00101	2.62323	-0.123008	1.58479	1.6834	0.0901982	-0.0901983	-0.284302	P	P	P	P	HPS6	4.03624	6.24488
CAB39L	-2.21529	-1.1475	2.21529	down	15.7489	21.3602	13.9964	8.97393	7.953	6.06828	0.490817	0.930491	0.320622	-0.320622	-0.494863	-0.885074	P	P	P	P	CAB39L	4.04808	6.26338
DLEC1	-2.21602	-1.14797	2.21602	down	4.77622	5.35495	7.4664	3.89835	1.8887	2.38333	0.146503	0.311507	0.791046	-0.146503	-1.19197	-0.856388	P	P	P	P	DLEC2	4.04939	6.26541
RXRA	-2.2171	-1.14868	2.2171	down	93.9414	100.293	155.491	65.1931	48.4228	42.5817	0.263521	0.357909	0.990519	-0.263521	-0.692554	-0.878007	P	P	P	P	RXRA	4.05132	6.26842
E2F5	-2.21768	-1.14905	2.21768	down	2.85995	2.31645	4.00596	2.43329	1	1	0.268578	-0.0354964	0.754736	0.0354964	-1.24741	-1.24741	P	P	P	P	E2F6	4.05234	6.27001
HSD11B1L	-2.22071	-1.15102	2.22071	down	12.8583	33.099	17.7482	5.63712	21.4671	5.69966	-0.232486	1.1316	0.232486	-1.42216	0.506941	-1.40624	P	P	P	P	HSD11B1L	4.05774	6.27845
CASK	-2.22353	-1.15285	2.22353	down	14.7815	7.7308	4.01099	8.31992	2.17471	2.30433	1.40843	0.47333	-0.47333	0.579282	-1.35647	-1.27294	P	P	P	P	CASK	4.06278	6.28631
PKP4	-2.22444	-1.15345	2.22444	down	27.5733	23.3356	10.7337	11.6124	8.87976	6.08512	1.30436	1.06363	-0.0567594	0.0567594	-0.330314	-0.875549	P	P	P	P	PKP5	4.06441	6.28885
CD207	-2.22558	-1.15418	2.22558	down	1.35669	1.64823	4.92982	1	1	1	0.220046	0.500872	2.08149	-0.220046	-0.220046	-0.220046	P	P	P	P	CD208	4.06643	6.29201
KAT2B	-2.22567	-1.15424	2.22567	down	15.509	14.3213	17.635	9.14594	5.84036	6.65109	0.438423	0.323479	0.623759	-0.32348	-0.970554	-0.78302	P	P	P	P	KAT2B	4.06659	6.29226
TUBB2A	-2.22698	-1.15509	2.22698	down	80.4649	74.547	82.1204	30.6558	44.9197	32.3885	0.475611	0.365401	0.504992	-0.916589	-0.365401	-0.837267	P	P	P	P	TUBB2A	4.06893	6.2959
CARHSP1	-2.22724	-1.15525	2.22724	down	146.221	264.535	279.334	81.0902	152.367	79.1513	-0.0297003	0.825607	0.904139	-0.880251	0.0296998	-0.915166	P	P	P	P	CARHSP2	4.06939	6.29662
CAPNS1	-2.22989	-1.15697	2.22989	down	240.273	933.512	1230.76	210.967	419.568	281.276	-0.515771	1.44222	1.84103	-0.703429	0.288459	-0.288459	P	P	P	P	CAPNS2	4.07412	6.304
CAPN1	-2.23035	-1.15727	2.23035	down	184.684	255.146	281.52	89.0659	137.323	97.7586	0.213743	0.680007	0.821921	-0.838371	-0.213743	-0.704021	P	P	P	P	CAPN2	4.07494	6.30529
TALDO1	-2.23248	-1.15865	2.23248	down	266.889	469.676	538.749	282.365	185.092	116.132	-0.0406609	0.774765	0.972712	0.0406609	-0.568658	-1.24114	P	P	P	P	TALDO2	4.07875	6.31124
ANO1	-2.23323	-1.15913	2.23323	down	54.6092	15.2203	23.0408	16.2447	7.20654	14.6874	1.79616	-0.0469863	0.551208	0.0469861	-1.1256	-0.0984039	P	P	P	P	ANO2	4.08009	6.31333
MARK4	-2.23481	-1.16015	2.23481	down	36.4561	21.7132	25.228	11.4243	14.7609	10.6099	1.02598	0.278396	0.49485	-0.648071	-0.278396	-0.754765	P	P	P	P	MARK5	4.08291	6.31772
FBXO45	-2.23693	-1.16152	2.23693	down	2.48366	3.86063	2.61446	1.58558	1.4125	1	0.323729	0.960097	0.397774	-0.323728	-0.490488	-0.988739	P	P	P	P	FBXO46	4.08668	6.32361
FEN1	-2.23767	-1.16199	2.23767	down	20.3291	16.2493	23.6363	7.13451	10.7465	9.08898	0.621424	0.298255	0.838881	-0.889236	-0.298255	-0.539932	P	P	P	P	FEN2	4.088	6.32567
AMOTL1	-2.24181	-1.16466	2.24181	down	55.8719	31.2499	21.3704	22.6569	15.874	9.20816	1.34434	0.50607	-0.0421681	0.0421686	-0.471116	-1.2568	P	P	P	P	AMOTL2	4.09539	6.3372
TMEM102	-2.24358	-1.16581	2.24358	down	33.1037	29.7194	27.4556	6.7381	21.5901	16.441	0.443257	0.28767	0.173365	-1.85332	-0.173365	-0.566438	P	P	P	P	TMEM103	4.09857	6.34215
NDUFB6	-2.24381	-1.16595	2.24381	down	79.4079	128.957	144.138	40.7042	61.9871	51.7834	0.178658	0.878193	1.03875	-0.785448	-0.178657	-0.438135	P	P	P	P	NDUFB7	4.09896	6.34277
DCST1	-2.24432	-1.16628	2.24432	down	3.71505	1.73647	4.97643	1.92414	1.04009	1.41901	1.0232	-0.0740281	1.44493	0.0740281	-0.813477	-0.365301	P	P	P	P	DCST2	4.09989	6.34421
GSTM3	-2.2471	-1.16807	2.2471	down	8.91634	24.3221	40.7703	3.85452	14.6634	13.7866	-0.673219	0.774525	1.51978	-1.88312	0.0444765	-0.0444765	P	P	P	P	GSTM4	4.10485	6.35196
FAM102A	-2.24854	-1.16899	2.24854	down	30.723	46.7337	41.4197	9.55386	26.6048	20.5806	0.103817	0.708961	0.534814	-1.58135	-0.103816	-0.474218	P	P	P	P	FAM102A	4.10742	6.35597
ACAD9	-2.25045	-1.17021	2.25045	down	71.3937	82.5161	103.22	46.6573	33.922	33.7097	0.306847	0.515726	0.838701	-0.306847	-0.766728	-0.775785	P	P	P	P	ACAD10	4.11082	6.36127
C14orf1	-2.25203	-1.17123	2.25203	down	31.2251	58.9656	85.6844	19.6522	30.43	23.0976	0.0186057	0.935773	1.47493	-0.649409	-0.0186057	-0.416357	P	P	P	P	C14orf2	4.11366	6.36569
SNX33	-2.25347	-1.17215	2.25347	down	29.5448	31.8807	51.3073	17.5357	17.3303	13.8964	0.376305	0.486084	1.17256	-0.376305	-0.393303	-0.711888	P	P	P	P	SNX34	4.11623	6.3697
LDLR	-2.25569	-1.17357	2.25569	down	58.2913	30.0273	48.4535	21.9372	25.0002	13.4735	1.08917	0.132167	0.822494	-0.320728	-0.132168	-1.02398	P	P	P	P	LDLR	4.1202	6.37589
UNC5A	-2.25649	-1.17408	2.25649	down	1.21895	1.98473	4.74911	1	1	1	0.142819	0.846123	2.10484	-0.142819	-0.142819	-0.142819	P	P	P	P	UNC5A	4.12162	6.37811
CDC20	-2.26012	-1.1764	2.26012	down	25.5301	34.4696	36.0282	10.7649	18.0849	14.1063	0.248707	0.681832	0.745635	-0.997157	-0.248707	-0.607153	P	P	P	P	CDC21	4.1281	6.38822
LGR4	-2.26562	-1.1799	2.26562	down	9.03956	2.28065	1.43676	2.19436	1.16071	1	2.34794	0.361135	-0.305491	0.305491	-0.613302	-0.82831	P	P	P	P	LGR5	4.13793	6.40355
MEGF9	-2.26848	-1.18173	2.26848	down	15.7037	7.64305	1.36927	14.0783	1	1	2.27926	1.24037	-1.24037	2.12162	-1.69378	-1.69378	P	P	P	P	MEGF10	4.14306	6.41154
MGST3	-2.26936	-1.18228	2.26936	down	121.035	177.913	185.658	62.5303	86.2185	63.45	0.244678	0.800425	0.861901	-0.708119	-0.244677	-0.687054	P	P	P	P	MGST4	4.14462	6.41398
MPND	-2.27395	-1.1852	2.27395	down	36.2525	46.1378	76.4452	14.8291	27.3971	26.7661	0.202029	0.549898	1.27837	-1.08762	-0.202028	-0.235645	P	P	P	P	MPND	4.15283	6.42677
EI24	-2.27698	-1.18712	2.27698	down	88.1599	95.1966	106.814	35.5419	47.8241	44.674	0.441193	0.55198	0.718099	-0.869409	-0.441192	-0.539494	P	P	P	P	EI25	4.15826	6.43524
MAP3K1	-2.277	-1.18713	2.277	down	10.4642	9.85046	11.3807	3.52343	4.70159	5.99836	0.44501	0.357811	0.566138	-1.1254	-0.709231	-0.357811	P	P	P	P	MAP3K2	4.15829	6.43529
ECE2	-2.2791	-1.18846	2.2791	down	3.42387	2.56864	1.95698	1.11528	1.24525	1.04683	1.1331	0.718472	0.326097	-0.485126	-0.326097	-0.576505	P	P	P	P	ECE3	4.16205	6.44115
GSS	-2.28069	-1.18947	2.28069	down	19.0656	26.363	23.7749	6.93448	15.4145	9.42371	0.153342	0.620885	0.471809	-1.30577	-0.153342	-0.863263	P	P	P	P	GSS	4.16489	6.44558
SGMS2	-2.28166	-1.19008	2.28166	down	4.1843	2.64125	3.78026	2.11283	1.6647	1	0.824788	0.161022	0.678287	-0.161022	-0.504936	-1.2402	P	P	P	P	SGMS3	4.16663	6.44829
SRCIN1	-2.28686	-1.19337	2.28686	down	1.331	2.14284	4.19327	1	1	1	0.206255	0.893269	1.86182	-0.206255	-0.206255	-0.206255	P	P	P	P	SRCIN2	4.17594	6.4628
ARF3	-2.28741	-1.19372	2.28741	down	186.052	196.13	190.144	68.9343	115.356	72.904	0.344806	0.420911	0.376193	-1.08761	-0.344806	-1.00683	P	P	P	P	ARF4	4.17692	6.46433
OTUB2	-2.2899	-1.19529	2.2899	down	5.66104	8.18202	4.81237	3.67033	2.11586	2.39041	0.429739	0.961129	0.195419	-0.195419	-0.990084	-0.814071	P	P	P	P	OTUB3	4.18138	6.47128
CSAD	-2.29384	-1.19776	2.29384	down	9.52328	9.06955	8.85205	2.94464	5.64368	3.81183	0.430135	0.359707	0.324688	-1.26323	-0.324688	-0.89084	P	P	P	P	CSAD	4.18842	6.48226
TSNARE1	-2.29415	-1.19796	2.29415	down	3.60735	4.32548	4.54828	1.75503	2.07518	1.61386	0.398852	0.660772	0.733233	-0.640592	-0.398851	-0.761572	P	P	P	P	TSNARE2	4.18897	6.48312
KIF13A	-2.30263	-1.20328	2.30263	down	18.2254	10.435	6.31472	10.0548	3.07338	3.18318	1.19361	0.389093	-0.335547	0.335547	-1.37444	-1.3238	P	P	P	P	KIF13A	4.20417	6.5068
SOX9	-2.30427	-1.20431	2.30427	down	21.6141	21.2389	34.3877	3.54264	26.4742	13.757	0.0126319	-0.0126319	0.682552	-2.59644	0.305246	-0.639175	P	P	P	P	SOX10	4.2071	6.51137
RAC3	-2.31158	-1.20888	2.31158	down	6.34473	8.15459	14.2408	3.24787	4.19244	4.38082	0.267179	0.629232	1.43358	-0.698886	-0.33059	-0.267179	P	P	P	P	RAC4	4.22021	6.53179
ORMDL2	-2.31194	-1.2091	2.31194	down	87.1143	131.448	143.229	30.3073	66.3701	65.9823	0.196188	0.789699	0.91353	-1.32706	-0.196188	-0.204643	P	P	P	P	ORMDL3	4.22084	6.53277
MPHOSPH6	-2.31228	-1.20932	2.31228	down	32.1419	39.0101	38.4154	16.7469	15.2461	15.2595	0.470281	0.749673	0.72751	-0.470281	-0.605734	-0.604467	P	P	P	P	MPHOSPH7	4.22145	6.53373
RNF169	-2.32256	-1.21572	2.32256	down	5.98904	8.12705	6.39869	3.32662	3.14591	2.37536	0.424134	0.864541	0.519586	-0.424134	-0.504714	-0.910045	P	P	P	P	RNF170	4.23989	6.56245
UNC45A	-2.32712	-1.21855	2.32712	down	66.319	54.4616	54.9346	22.5288	32.2053	21.6996	0.663154	0.378971	0.391447	-0.894498	-0.378971	-0.9486	P	P	P	P	UNC45A	4.24806	6.57518
S100A10	-2.32764	-1.21887	2.32764	down	3650.13	3937.99	5512.64	1316.64	2431.09	1963.04	0.293173	0.402684	0.887967	-1.17791	-0.293172	-0.601685	P	P	P	P	S100A11	4.24898	6.57662
KIF1B	-2.32941	-1.21996	2.32941	down	5.67821	11.107	2.59126	5.34444	2.07713	1.16471	0.60959	1.57755	-0.522193	0.522192	-0.841255	-1.67588	P	P	P	P	KIF1B	4.25216	6.58156
HEATR3	-2.33286	-1.2221	2.33286	down	21.8846	22.8295	23.0989	8.02259	10.387	10.9082	0.502252	0.563235	0.58016	-0.945524	-0.572886	-0.502251	P	P	P	P	HEATR4	4.25836	6.59123
ISL1	-2.33456	-1.22315	2.33456	down	1.35678	2.3946	4.86855	1	1.24316	1	0.0630874	0.882685	1.90639	-0.377099	-0.0630874	-0.377099	P	P	P	P	ISL2	4.2614	6.59596
RETSAT	-2.33831	-1.22547	2.33831	down	7.49923	5.2825	21.2415	5.12599	3.80624	3.37334	0.527217	0.0216951	2.02929	-0.0216949	-0.451159	-0.625348	P	P	P	P	RETSAT	4.26813	6.60645
WNK2	-2.34119	-1.22724	2.34119	down	7.38258	5.34755	2.30168	1	3.71896	1.90403	1.33533	0.870085	-0.346106	-1.54879	0.346106	-0.619737	P	P	P	P	WNK3	4.27331	6.6145
KCNK1	-2.34212	-1.22782	2.34212	down	7.52429	5.3457	6.12551	4.32997	3.53957	1.25126	0.645188	0.152011	0.348462	-0.152011	-0.442794	-1.94299	P	P	P	P	KCNK2	4.27497	6.6171
CLUH	-2.34346	-1.22864	2.34346	down	50.2986	50.5907	41.9762	13.0347	31.2619	20.3676	0.473529	0.481884	0.212583	-1.47463	-0.212583	-0.830713	P	P	P	P	CLUH	4.27738	6.62084
DPYS	-2.34789	-1.23137	2.34789	down	2.65009	2.19622	6.94929	1	1	3.12494	0.135509	-0.135509	1.52633	-1.27053	-1.27053	0.373296	P	P	P	P	DPYS	4.28533	6.63322
SLC16A6	-2.35591	-1.23629	2.35591	down	13.2335	5.98506	9.2867	1.85886	4.70059	6.43766	1.09217	-0.0525856	0.581215	-1.73953	-0.401109	0.0525854	P	P	P	P	SLC16A7	4.29973	6.65564
NF2	-2.35703	-1.23697	2.35703	down	48.563	66.0973	65.7385	20.8717	28.034	27.5405	0.39634	0.841074	0.833221	-0.82197	-0.39634	-0.421963	P	P	P	P	NF3	4.30173	6.65876
NEMF	-2.35708	-1.237	2.35708	down	6.66679	27.1689	26.2008	6.00783	7.90147	7.63405	-0.220293	1.8066	1.75425	-0.370441	0.0248361	-0.0248363	P	P	P	P	NEMF	4.30183	6.65891
MAPK6	-2.35774	-1.2374	2.35774	down	64.1664	21.982	12.6073	21.8267	12.1131	5.13178	1.95164	0.406146	-0.395917	0.395917	-0.453609	-1.69265	P	P	P	P	MAPK7	4.303	6.66074
COBLL1	-2.3579	-1.2375	2.3579	down	18.516	16.2674	14.9078	9.45073	5.61439	6.45557	0.64149	0.454701	0.328785	-0.328785	-1.08008	-0.878666	P	P	P	P	COBLL2	4.3033	6.6612
BLNK	-2.36225	-1.24016	2.36225	down	73.609	99.4996	114.491	16.7268	54.3426	69.9831	0.0364375	0.471246	0.673718	-2.10128	-0.401361	-0.0364375	P	P	P	P	BLNK	4.31111	6.67336
ACLY	-2.36567	-1.24225	2.36567	down	31.8657	57.9858	45.2168	17.8319	22.1481	15.979	0.262411	1.12611	0.767265	-0.575133	-0.262411	-0.733417	P	P	P	P	ACLY	4.31725	6.68292
EFTUD1	-2.36678	-1.24293	2.36678	down	27.2994	35.1069	36.9017	10.4404	16.745	15.2586	0.352569	0.715455	0.787387	-1.03412	-0.35257	-0.486678	P	P	P	P	EFTUD2	4.31926	6.68604
PEX11G	-2.36962	-1.24466	2.36962	down	17.4462	34.4359	44.0491	9.14863	15.4183	14.1	0.0891342	1.07014	1.42533	-0.842151	-0.0891347	-0.218083	P	P	P	P	PEX11G	4.32436	6.69398
CRABP1	-2.37372	-1.24715	2.37372	down	92.0641	118.137	76.3631	12.2764	52.6419	96.0885	0.134881	0.494631	-0.134881	-2.77187	-0.671546	0.196606	P	P	P	P	CRABP2	4.33172	6.70543
SGSM2	-2.37431	-1.24751	2.37431	down	8.14775	7.01038	9.95968	3.47886	3.30746	3.69388	0.679087	0.462178	0.968785	-0.5487	-0.621591	-0.462178	P	P	P	P	SGSM3	4.33278	6.70708
IKZF2	-2.38224	-1.25232	2.38224	down	3.5015	5.62363	5.96089	1.06658	2.89273	2.814	0.137771	0.821299	0.905325	-1.57721	-0.137771	-0.17758	P	P	P	P	IKZF3	4.34704	6.72928
NUCB2	-2.38294	-1.25275	2.38294	down	42.7689	45.6019	59.1234	19.3611	20.6652	21.299	0.502889	0.59542	0.970056	-0.640513	-0.54647	-0.502888	P	P	P	P	NUCB3	4.34831	6.73125
H1F0	-2.38536	-1.25421	2.38536	down	133.127	77.3852	122.812	51.2227	41.4439	43.9118	1.08031	0.297637	0.963959	-0.297637	-0.60326	-0.519812	P	P	P	P	H1F1	4.35265	6.738
NINJ2	-2.38753	-1.25552	2.38753	down	2.75375	1.8445	2.67943	1	1	1	1.01978	0.441615	0.980311	-0.441615	-0.441615	-0.441615	P	P	P	P	NINJ3	4.35655	6.74408
TRPM4	-2.38817	-1.2559	2.38817	down	32.0211	27.4119	24.6597	12.8998	15.5254	7.93493	0.71063	0.48641	0.333763	-0.601044	-0.333762	-1.3021	P	P	P	P	TRPM5	4.3577	6.74587
NETO2	-2.39161	-1.25798	2.39161	down	2.43629	3.0287	2.64145	1.4248	1	1	0.386963	0.700976	0.503607	-0.386963	-0.897723	-0.897723	P	P	P	P	NETO3	4.3639	6.75552
KLK4	-2.39289	-1.25875	2.39289	down	8.95896	1.95061	4.82615	3.519	1.74921	1	1.77379	-0.42562	0.881327	0.42562	-0.582842	-1.38955	P	P	P	P	KLK5	4.36619	6.75908
RBP5	-2.39853	-1.26215	2.39853	down	8.8532	1.78421	3.58421	1	2.57752	1.59185	2.04556	-0.265349	0.74102	-1.10063	0.265349	-0.42993	P	P	P	P	RBP6	4.37634	6.77487
PLEKHG3	-2.40225	-1.26439	2.40225	down	51.9558	21.5032	25.7113	15.3182	14.5415	9.30229	1.51739	0.244652	0.502503	-0.244652	-0.319723	-0.964241	P	P	P	P	PLEKHG4	4.38304	6.78529
STK24	-2.40463	-1.26581	2.40463	down	64.3823	64.2773	84.454	37.976	28.6701	23.0867	0.381965	0.379611	0.773467	-0.379611	-0.785152	-1.09764	P	P	P	P	STK25	4.38732	6.79195
PER2	-2.40491	-1.26598	2.40491	down	35.3404	21.9076	18.5312	16.0928	7.25496	8.83501	1.03313	0.343245	0.10177	-0.10177	-1.25115	-0.966882	P	P	P	P	PER3	4.38782	6.79273
FAM149A	-2.40621	-1.26676	2.40621	down	1.43508	3.82985	3.61165	1.11477	1.27814	1	0.0835427	1.4997	1.41507	-0.280842	-0.0835427	-0.437588	P	P	P	P	FAM149A	4.39016	6.79637
CIART	-2.40705	-1.26727	2.40705	down	4.71206	6.5374	15.2338	2.98434	3.95618	2.85	0.126125	0.598484	1.81897	-0.532821	-0.126125	-0.599271	P	P	P	P	CIART	4.39168	6.79873
RFWD2	-2.40862	-1.2682	2.40862	down	25.153	44.2991	56.0358	22.7848	13.6413	14.3763	0.0713291	0.887876	1.22695	-0.0713296	-0.81142	-0.735709	P	P	P	P	RFWD3	4.3945	6.80311
ANXA3	-2.40916	-1.26853	2.40916	down	38.3854	45.7407	59.7357	15.8903	27.788	16.9869	0.233048	0.485969	0.871083	-1.03936	-0.233048	-0.943087	P	P	P	P	ANXA4	4.39548	6.80465
GPI	-2.41286	-1.27074	2.41286	down	348.132	717.705	1072.66	232.27	283.084	290.166	0.131377	1.17513	1.75486	-0.452454	-0.167027	-0.131378	P	P	P	P	GPI	4.40214	6.815
ZDHHC5	-2.41479	-1.2719	2.41479	down	94.7219	105.5	122.175	43.0956	51.9427	38.7338	0.433389	0.588862	0.800568	-0.702769	-0.433388	-0.856717	P	P	P	P	ZDHHC6	4.40561	6.8204
KIAA1468	-2.4168	-1.2731	2.4168	down	11.5204	9.88124	9.14608	4.66971	4.7658	3.31409	0.803183	0.581756	0.470217	-0.499603	-0.470217	-0.994323	P	P	P	P	KIAA1469	4.40924	6.82604
ANGEL1	-2.41705	-1.27325	2.41705	down	6.3287	8.02019	6.45814	2.0751	3.66703	3.05066	0.393649	0.735376	0.422858	-1.21508	-0.393648	-0.659139	P	P	P	P	ANGEL2	4.40969	6.82675
BLZF1	-2.41714	-1.2733	2.41714	down	22.2965	22.7845	24.2663	10.53	8.65598	9.57706	0.541156	0.572391	0.663293	-0.541156	-0.823892	-0.678007	P	P	P	P	BLZF2	4.40984	6.82697
NT5E	-2.41799	-1.27381	2.41799	down	1.99185	27.5699	40.2156	5.86562	3.05442	8.71928	-1.84414	1.94678	2.49144	-0.285963	-1.22735	0.285963	P	P	P	P	NT5E	4.41138	6.82937
THSD1	-2.41826	-1.27397	2.41826	down	14.678	12.464	8.93282	6.97136	5.08666	3.25876	0.895306	0.659417	0.178838	-0.178838	-0.633559	-1.27595	P	P	P	P	THSD2	4.41187	6.83013
ELOVL1	-2.42144	-1.27586	2.42144	down	56.493	90.0828	102.289	31.4848	38.9177	29.9225	0.268823	0.942002	1.12533	-0.574594	-0.268823	-0.648018	P	P	P	P	ELOVL2	4.41759	6.83902
LONP2	-2.42191	-1.27615	2.42191	down	27.4455	37.877	35.4026	14.3858	13.805	13.0448	0.465962	0.930715	0.833248	-0.465962	-0.525417	-0.607133	P	P	P	P	LONP3	4.41844	6.84035
TMEM123	-2.42575	-1.27843	2.42575	down	413.966	273.762	217.317	85.2837	125.17	161.633	1.14325	0.54666	0.21354	-1.13592	-0.582373	-0.21354	P	P	P	P	TMEM124	4.42535	6.85109
PIGM	-2.42632	-1.27877	2.42632	down	12.988	14.8938	12.4304	4.97443	5.71616	5.92028	0.598374	0.795907	0.535068	-0.786202	-0.585687	-0.535068	P	P	P	P	PIGM	4.42638	6.8527
ANKRD22	-2.43124	-1.28169	2.43124	down	136.375	188.95	127.83	45.0238	94.661	53.7794	0.310045	0.78047	0.216692	-1.28877	-0.216692	-1.03241	P	P	P	P	ANKRD23	4.43526	6.8665
CD59	-2.43176	-1.282	2.43176	down	444.089	294.372	428.018	133.875	173.687	167.341	0.973784	0.380576	0.920606	-0.756179	-0.380576	-0.434274	P	P	P	P	CD60	4.43618	6.86793
PADI6	-2.43209	-1.2822	2.43209	down	1.54551	8.71133	1.06852	1	1	1	0.580276	3.07509	0.0478069	-0.0478069	-0.0478069	-0.0478069	P	P	P	P	PADI7	4.43678	6.86887
RERGL	-2.44054	-1.2872	2.44054	down	3.07024	4.52366	7.88287	1	2.78709	2.70233	0.0697959	0.628935	1.43017	-1.54856	-0.069796	-0.114352	P	P	P	P	RERGL	4.45201	6.89255
XPA	-2.44403	-1.28926	2.44403	down	8.04715	8.77832	8.27098	5.7784	3.01379	2.29812	0.238904	0.364371	0.278484	-0.238904	-1.17799	-1.56912	P	P	P	P	XPA	4.4583	6.90232
OSBPL3	-2.44816	-1.2917	2.44816	down	13.1431	29.6728	25.749	12.7274	9.26009	5.80686	0.0231838	1.19802	0.993395	-0.0231841	-0.482024	-1.15529	P	P	P	P	OSBPL4	4.46576	6.91392
IPPK	-2.44877	-1.29206	2.44877	down	26.0572	21.375	24.8278	9.78347	10.3016	9.34392	0.812286	0.526528	0.74256	-0.600978	-0.526528	-0.667296	P	P	P	P	IPPK	4.46686	6.91563
FKBP4	-2.44893	-1.29215	2.44893	down	83.5241	77.7103	66.6286	17.9695	46.3607	35.3456	0.587671	0.483584	0.26162	-1.62897	-0.26162	-0.652991	P	P	P	P	FKBP5	4.46714	6.91608
EVI5L	-2.45084	-1.29328	2.45084	down	18.0959	21.6899	33.0719	9.49933	8.65583	10.7238	0.377423	0.638784	1.24737	-0.552342	-0.686495	-0.377423	P	P	P	P	EVI5L	4.47059	6.92144
SPHK1	-2.45213	-1.29403	2.45213	down	34.675	60.4633	60.9843	24.1657	23.6276	15.1872	0.260468	1.06263	1.07501	-0.260467	-0.292955	-0.930572	P	P	P	P	SPHK2	4.47291	6.92504
PLEK2	-2.4609	-1.29918	2.4609	down	24.5208	16.2488	7.32118	4.42215	11.5466	3.83327	1.4152	0.821525	-0.32866	-1.05599	0.32866	-1.26216	P	P	P	P	PLEK3	4.48873	6.94963
ID1	-2.46677	-1.30263	2.46677	down	447.882	123.627	183.097	93.1413	67.5224	107.394	1.95867	0.101541	0.668155	-0.306961	-0.771015	-0.10154	P	P	P	P	ID2	4.49934	6.96611
DEDD2	-2.47341	-1.3065	2.47341	down	57.08	104.642	143.644	39.731	40.2434	35.4621	0.252116	1.12652	1.58356	-0.270604	-0.252117	-0.434591	P	P	P	P	DEDD3	4.51132	6.98473
LPAR6	-2.47516	-1.30752	2.47516	down	42.9687	82.8938	42.9684	10.856	36.3042	25.6086	0.12158	1.06956	0.12157	-1.86321	-0.12157	-0.625078	P	P	P	P	LPAR7	4.51448	6.98964
HRAS	-2.47669	-1.30841	2.47669	down	53.728	83.2936	120.773	24.3421	45.2593	32.2924	0.12373	0.756261	1.29228	-1.01849	-0.12373	-0.61075	P	P	P	P	HRAS	4.51725	6.99394
COL7A1	-2.47671	-1.30843	2.47671	down	49.3842	22.7593	23.777	14.96	21.3749	5.501	1.16286	0.0452695	0.10838	-0.560076	-0.045269	-2.00342	P	P	P	P	COL7A2	4.51728	6.994
DHRS3	-2.47981	-1.31023	2.47981	down	15.6909	33.6572	45.8713	7.25437	19.5762	11.1862	-0.159586	0.941401	1.38808	-1.27259	0.159586	-0.647794	P	P	P	P	DHRS4	4.52288	7.00269
ABHD5	-2.48425	-1.31281	2.48425	down	34.7072	53.2857	40.8375	18.0628	18.4411	14.7888	0.456155	1.07467	0.690815	-0.486058	-0.456155	-0.774575	P	P	P	P	ABHD6	4.53089	7.01514
FAIM	-2.48834	-1.31518	2.48834	down	6.27556	6.27119	5.49479	3.62659	3.19545	1.21114	0.491405	0.4904	0.299726	-0.299725	-0.48232	-1.88197	P	P	P	P	FAIM	4.53828	7.02662
TJP3	-2.4925	-1.3176	2.4925	down	16.7467	34.2428	29.1897	4.41495	17.5441	13.9561	-0.0335546	0.998369	0.768028	-1.95696	0.0335546	-0.296536	P	P	P	P	TJP4	4.54581	7.03831
PDCD4	-2.49398	-1.31845	2.49398	down	112.696	73.2596	91.6136	30.622	35.5416	44.8008	0.976093	0.354746	0.67729	-0.903703	-0.688763	-0.354747	P	P	P	P	PDCD5	4.54847	7.04244
RGS12	-2.49532	-1.31922	2.49532	down	22.8021	28.2956	25.4587	8.7736	13.2657	9.08329	0.390733	0.702144	0.549725	-0.987193	-0.390733	-0.937147	P	P	P	P	RGS13	4.5509	7.04622
CCK	-2.49547	-1.31931	2.49547	down	14.5665	1	6.22015	5.83039	1	1	2.59279	-1.2718	1.36515	1.2718	-1.2718	-1.2718	P	P	P	P	CCK	4.55117	7.04665
TNKS1BP1	-2.49631	-1.3198	2.49631	down	115.532	77.0077	98.404	44.1363	40.5297	31.4618	0.986736	0.401519	0.755232	-0.401519	-0.524505	-0.889883	P	P	P	P	TNKS1BP2	4.55269	7.049
ATP6V1D	-2.50009	-1.32198	2.50009	down	68.2474	113.02	112.45	29.5548	51.4136	36.5283	0.204312	0.932044	0.924749	-1.00307	-0.204312	-0.697447	P	P	P	P	ATP6V1D	4.55951	7.0596
THEM4	-2.50552	-1.32511	2.50552	down	4.67707	3.94553	3.00858	1.10811	1.75511	1.81494	1.0011	0.755717	0.36458	-1.0764	-0.412941	-0.36458	P	P	P	P	THEM5	4.56933	7.07484
RAB24	-2.50821	-1.32666	2.50821	down	45.4475	55.229	60.1222	19.6368	27.5231	17.6951	0.361779	0.643004	0.765476	-0.848862	-0.361779	-0.999072	P	P	P	P	RAB25	4.5742	7.08241
SH3BP1	-2.51206	-1.32887	2.51206	down	112.174	110.835	131.637	29.9532	69.6845	49.4628	0.352077	0.334752	0.582904	-1.55288	-0.334752	-0.829246	P	P	P	P	SH3BP2	4.58116	7.09322
DPP3	-2.51576	-1.33099	2.51576	down	35.7148	65.4172	63.8204	15.8894	33.2687	17.7153	0.051178	0.924326	0.888674	-1.11728	-0.0511785	-0.960348	P	P	P	P	DPP4	4.58786	7.10362
SERINC2	-2.51697	-1.33169	2.51697	down	41.3865	64.3781	116.511	22.3826	35.4409	24.5421	0.111873	0.749282	1.60511	-0.77491	-0.111873	-0.642029	P	P	P	P	SERINC3	4.59005	7.10703
KERA	-2.51935	-1.33305	2.51935	down	1	2.39112	6.77439	1	1	1.01299	-0.00930996	1.24838	2.75078	-0.00930996	-0.00930996	0.00930996	P	P	P	P	KERA	4.59435	7.11371
FZD6	-2.52165	-1.33437	2.52165	down	44.509	21.7304	18.474	17.7219	9.3364	6.7349	1.29858	0.2642	0.0299816	-0.0299816	-0.954577	-1.42579	P	P	P	P	FZD7	4.59852	7.12017
KCTD16	-2.52255	-1.33488	2.52255	down	5.59816	1.46022	1.96361	1	1	1	2.21186	0.273093	0.700416	-0.273093	-0.273093	-0.273093	P	P	P	P	KCTD17	4.60014	7.12269
PMEL	-2.52715	-1.33751	2.52715	down	7.7513	10.7581	51.2487	3.62074	9.18471	7.96231	-0.141772	0.331141	2.58323	-1.23993	0.103024	-0.103023	P	P	P	P	PMEL	4.60846	7.1356
ALDH4A1	-2.52863	-1.33836	2.52863	down	55.3384	26.9061	26.4281	7.95933	17.9899	16.9973	1.34365	0.303303	0.277443	-1.45391	-0.277442	-0.359324	P	P	P	P	ALDH4A2	4.61115	7.13978
MEIOB	-2.52935	-1.33877	2.52935	down	1.13344	3.07757	4.63898	1	1	1	0.090354	1.53144	2.12345	-0.090354	-0.090354	-0.090354	P	P	P	P	MEIOB	4.61245	7.14181
DHX32	-2.53201	-1.34029	2.53201	down	37.1555	28.5517	28.1987	14.7227	12.7805	9.79379	0.86674	0.486742	0.468793	-0.468793	-0.672891	-1.0569	P	P	P	P	DHX33	4.61727	7.14928
FRMD8	-2.53413	-1.34149	2.53413	down	60.1921	59.8293	56.8658	23.0903	26.9204	20.2445	0.621443	0.612721	0.539431	-0.760844	-0.539431	-0.950601	P	P	P	P	FRMD9	4.6211	7.15523
TMC4	-2.53416	-1.34151	2.53416	down	24.4827	12.3201	13.5554	1	18.1289	13.8583	0.836954	-0.153795	-0.0159414	-3.77674	0.403482	0.0159411	P	P	P	P	TMC5	4.62116	7.15532
GLRX3	-2.53838	-1.34391	2.53838	down	93.7655	141.698	138.465	31.1329	66.7822	54.0999	0.244797	0.840487	0.807188	-1.34582	-0.244797	-0.548635	P	P	P	P	GLRX4	4.62879	7.16717
ROPN1L	-2.54159	-1.34573	2.54159	down	6.41978	28.0106	33.81	5.86399	7.87536	8.01875	-0.307838	1.81754	2.08902	-0.438479	-0.013016	0.0130157	P	P	P	P	ROPN1L	4.63461	7.1762
FOXP4	-2.55331	-1.35237	2.55331	down	54.4328	58.1709	70.1725	15.8347	31.2697	26.958	0.399856	0.495677	0.766285	-1.38153	-0.399855	-0.613907	P	P	P	P	FOXP5	4.65584	7.20915
EFNA5	-2.55481	-1.35322	2.55481	down	15.5257	15.1853	16.1052	6.64291	5.30613	6.45991	0.628377	0.596394	0.681245	-0.596394	-0.920549	-0.636695	P	P	P	P	EFNA6	4.65856	7.21337
CYP4B1	-2.55583	-1.35379	2.55583	down	17.6819	74.7663	70.767	5.61858	49.5736	20.1183	-0.836767	1.24335	1.16404	-2.49076	0.650532	-0.650532	P	P	P	P	CYP4B2	4.6604	7.21623
DHRS13	-2.56522	-1.35908	2.56522	down	8.28894	24.0421	15.6995	3.48436	8.46375	6.28486	-0.0150547	1.52125	0.906405	-1.26535	0.0150547	-0.414361	P	P	P	P	DHRS14	4.67742	7.24264
GLUL	-2.56909	-1.36126	2.56909	down	1421.94	1129.42	1604.61	642.539	577.139	409.814	0.739142	0.406863	0.913505	-0.406863	-0.561728	-1.05568	P	P	P	P	GLUL	4.68443	7.25353
SLC5A5	-2.57544	-1.36482	2.57544	down	19.14	16.6485	8.84953	1.74725	11.5386	8.18796	0.92152	0.720322	-0.191398	-2.53191	0.191398	-0.303494	P	P	P	P	SLC5A6	4.69594	7.27137
KLHDC8B	-2.57691	-1.36564	2.57691	down	3.45692	5.21869	5.24862	1.8065	1.42594	2.14813	0.343203	0.937403	0.945654	-0.593087	-0.934371	-0.343203	P	P	P	P	KLHDC8B	4.6986	7.27551
AIM1	-2.57761	-1.36603	2.57761	down	43.1214	41.339	39.0596	12.724	18.239	17.5188	0.692052	0.631152	0.549325	-1.0688	-0.549325	-0.607448	P	P	P	P	AIM2	4.69987	7.27748
IGFBP2	-2.58067	-1.36775	2.58067	down	42.2715	80.4591	194.702	11.5721	66.3624	50.1718	-0.448935	0.479635	1.75457	-2.31797	0.201745	-0.201745	P	P	P	P	IGFBP3	4.70543	7.28611
SLC27A4	-2.58505	-1.37019	2.58505	down	8.09924	16.4457	19.8316	4.79416	6.12852	5.20452	0.201124	1.22298	1.49307	-0.555385	-0.201124	-0.436897	P	P	P	P	SLC27A5	4.71336	7.29841
TBC1D22B	-2.58576	-1.37059	2.58576	down	13.7919	9.1022	10.4297	3.78335	4.97644	4.02235	1.03508	0.43555	0.631961	-0.831	-0.435551	-0.742626	P	P	P	P	TBC1D22B	4.71467	7.30043
SMYD3	-2.59231	-1.37424	2.59231	down	20.5783	16.7165	19.4868	10.6125	5.83082	6.21849	0.627605	0.327754	0.548978	-0.327754	-1.19175	-1.09888	P	P	P	P	SMYD4	4.72655	7.31886
CD9	-2.59625	-1.37643	2.59625	down	647.801	458.279	545.957	335.975	174.121	158.318	0.723261	0.223936	0.476498	-0.223936	-1.1722	-1.30946	P	P	P	P	CD10	4.7337	7.32995
CPT2	-2.60369	-1.38056	2.60369	down	24.9585	24.3683	21.3621	7.9092	12.2086	7.62291	0.628055	0.59353	0.403578	-1.02987	-0.403578	-1.08306	P	P	P	P	CPT3	4.7472	7.35089
IRX6	-2.60653	-1.38213	2.60653	down	1	3.82834	4.62571	1	1	1	0	1.93672	2.20967	0	0	0	P	P	P	P	IRX7	4.75235	7.35888
LPAR3	-2.60776	-1.38281	2.60776	down	6.27939	4.31371	5.66215	1.27468	3.16849	2.14137	0.764262	0.222567	0.614988	-1.53623	-0.222567	-0.787828	P	P	P	P	LPAR4	4.75459	7.36235
KIAA1671	-2.61665	-1.38772	2.61665	down	8.45585	11.9181	6.50619	6.16195	3.24325	1.83129	0.41735	0.912482	0.0392129	-0.0392129	-0.96516	-1.78974	P	P	P	P	KIAA1672	4.77072	7.38737
H2AFY	-2.62156	-1.39043	2.62156	down	158.28	187.334	233.872	63.5064	89.1087	68.0148	0.41442	0.657554	0.97766	-0.903085	-0.41442	-0.804138	P	P	P	P	H2AFY	4.77964	7.4012
WDR31	-2.62171	-1.39051	2.62171	down	1.01567	4.01726	4.41643	1	1	1	0.0112158	1.995	2.13166	-0.0112158	-0.0112158	-0.0112158	P	P	P	P	WDR32	4.77992	7.40163
CAST	-2.62556	-1.39262	2.62556	down	135.446	160.881	133.699	56.8375	62.2342	45.5061	0.570334	0.81861	0.551605	-0.682469	-0.551605	-1.00325	P	P	P	P	CAST	4.78691	7.41247
GFRA2	-2.62945	-1.39476	2.62945	down	2.6735	29.0121	35.0429	2.25587	8.53655	7.76366	-1.60647	1.83339	2.10586	-1.85151	0.0684581	-0.0684581	P	P	P	P	GFRA3	4.79399	7.42344
TOM1L1	-2.63177	-1.39603	2.63177	down	12.4999	6.37608	6.155	2.90782	4.09706	2.25895	1.31567	0.344496	0.293585	-0.788236	-0.293585	-1.15252	P	P	P	P	TOM1L2	4.79819	7.42996
NMT2	-2.63696	-1.39888	2.63696	down	4.47096	3.28815	4.50022	2.05771	1.6108	1.08855	0.781427	0.338118	0.790837	-0.338118	-0.69138	-1.25675	P	P	P	P	NMT3	4.80763	7.4446
GNMT	-2.6388	-1.39988	2.6388	down	5.82597	4.97069	7.12577	1.5262	2.55378	2.88138	0.622395	0.393343	0.912943	-1.31016	-0.567469	-0.393343	P	P	P	P	GNMT	4.81098	7.44978
EZH2	-2.6473	-1.40452	2.6473	down	18.4348	17.83	18.9468	5.96429	8.75575	6.42782	0.561127	0.513002	0.600649	-1.06688	-0.513002	-0.958903	P	P	P	P	EZH3	4.82643	7.47373
MUC20	-2.64818	-1.405	2.64818	down	2.20797	17.6569	10.6794	1	5.09137	4.40329	-1.1006	1.89884	1.17344	-2.24332	0.104736	-0.104736	P	P	P	P	MUC21	4.82803	7.47621
VAV3	-2.64915	-1.40553	2.64915	down	2.77357	2.85353	2.34908	1	1	1	0.855696	0.8967	0.616048	-0.616048	-0.616048	-0.616048	P	P	P	P	VAV4	4.82979	7.47894
ATL2	-2.65718	-1.40989	2.65718	down	32.4564	26.1164	27.4728	9.98171	11.5792	10.7392	0.900257	0.58671	0.659758	-0.800887	-0.58671	-0.695359	P	P	P	P	ATL3	4.84439	7.50156
IDI1	-2.65777	-1.41022	2.65777	down	118.118	211.866	293.299	58.0576	87.7605	76.7318	0.214293	1.05722	1.52644	-0.810379	-0.214293	-0.40804	P	P	P	P	IDI2	4.84548	7.50325
COQ4	-2.66394	-1.41356	2.66394	down	9.22322	13.6701	13.7484	3.06648	5.14484	5.81192	0.333128	0.900809	0.909049	-1.25556	-0.509017	-0.333128	P	P	P	P	COQ5	4.8567	7.52064
TBC1D2	-2.67639	-1.42029	2.67639	down	12.9855	8.74676	10.6952	3.62854	5.26679	3.31566	0.935993	0.365912	0.656055	-0.903447	-0.365912	-1.03354	P	P	P	P	TBC1D3	4.87935	7.55573
TTC21B	-2.67703	-1.42064	2.67703	down	3.72099	5.123	4.71907	2.39893	1.4925	1.30962	0.316648	0.77795	0.659464	-0.316648	-1.00131	-1.18989	P	P	P	P	TTC21B	4.88052	7.55756
DNMBP	-2.6796	-1.42202	2.6796	down	8.64271	10.5193	7.89173	4.85678	3.08772	2.48665	0.481313	0.764796	0.350171	-0.350171	-1.00363	-1.31597	P	P	P	P	DNMBP	4.88519	7.56478
CDK5R1	-2.68891	-1.42702	2.68891	down	8.16097	13.945	12.5269	4.68214	4.09191	3.82741	0.400786	1.17372	1.019	-0.400786	-0.59518	-0.691586	P	P	P	P	CDK5R2	4.90214	7.59105
GNAI1	-2.69166	-1.4285	2.69166	down	11.079	7.00947	6.71434	6.18474	2.43717	1.77386	0.781776	0.121326	0.0592663	-0.0592663	-1.40277	-1.86109	P	P	P	P	GNAI2	4.90716	7.59883
MINK1	-2.70045	-1.4332	2.70045	down	126.208	136.465	174.288	45.0594	60.139	56.2504	0.534715	0.647443	1.00038	-0.951189	-0.534715	-0.631153	P	P	P	P	MINK2	4.92317	7.62362
TRIM59	-2.701	-1.43349	2.701	down	9.34606	2.19161	2.13115	1.52003	1.4403	1.01188	2.37649	0.284125	0.243766	-0.243766	-0.321497	-0.830828	P	P	P	P	TRIM60	4.92416	7.62516
PPP1R13B	-2.70829	-1.43738	2.70829	down	28.9507	36.423	58.5948	16.9576	13.4544	13.6326	0.385833	0.717085	1.40301	-0.385833	-0.719687	-0.700704	P	P	P	P	PPP1R13B	4.93746	7.64575
SERPINB13	-2.71141	-1.43905	2.71141	down	7.57264	1	2.63233	1	1	1	2.9208	0	1.39634	0	0	0	P	P	P	P	SERPINB14	4.94315	7.65456
CTNND1	-2.71295	-1.43986	2.71295	down	97.262	95.2871	76.2549	35.9489	34.7724	28.3139	0.893487	0.863892	0.542441	-0.542441	-0.590446	-0.886878	P	P	P	P	CTNND2	4.94594	7.65889
ABHD14B	-2.71863	-1.44288	2.71863	down	75.7096	129.434	143.911	29.9607	51.7698	45.2493	0.274182	1.04785	1.20081	-1.06322	-0.274183	-0.468398	P	P	P	P	ABHD14B	4.95631	7.67494
RCOR1	-2.72192	-1.44463	2.72192	down	19.8893	11.8864	5.57945	8.91443	3.51634	2.08665	1.49579	0.753107	-0.33801	0.33801	-1.00406	-1.75694	P	P	P	P	RCOR2	4.9623	7.68423
PLS3	-2.72538	-1.44646	2.72538	down	111.538	101.386	81.6869	70.9511	24.182	26.5963	0.550999	0.413322	0.10164	-0.10164	-1.65453	-1.51724	P	P	P	P	PLS4	4.9686	7.69398
MID2	-2.72764	-1.44766	2.72764	down	7.38902	10.6953	13.5345	3.33645	3.71608	4.25098	0.398794	0.932316	1.27198	-0.748275	-0.592808	-0.398794	P	P	P	P	MID3	4.97274	7.70038
C3orf52	-2.73258	-1.45027	2.73258	down	5.58781	14.7164	5.74313	1	10.3436	2.23769	-0.0197771	1.37729	0.0197771	-2.50206	0.868607	-1.34005	P	P	P	P	C3orf53	4.98174	7.71433
BST1	-2.73376	-1.45088	2.73376	down	77.4859	83.6002	80.363	17.1478	31.5666	47.0729	0.359519	0.469091	0.412116	-1.81639	-0.936017	-0.359519	P	P	P	P	BST2	4.98388	7.71764
BAZ2B	-2.7383	-1.45328	2.7383	down	6.35225	12.1672	11.254	4.51552	3.22083	2.91278	0.246188	1.18385	1.07129	-0.246188	-0.733648	-0.878683	P	P	P	P	BAZ2B	4.99217	7.73047
RPS6KB2	-2.74184	-1.45515	2.74184	down	108.824	142.706	188.127	37.1099	66.4719	57.4596	0.35559	0.746639	1.1453	-1.19653	-0.35559	-0.565787	P	P	P	P	RPS6KB3	4.99864	7.74048
TJP2	-2.74378	-1.45617	2.74378	down	16.7764	18.9874	13.9837	8.53893	5.49056	4.59956	0.618497	0.797106	0.355809	-0.355809	-0.992911	-1.24837	P	P	P	P	TJP3	5.00218	7.74597
PDLIM4	-2.74584	-1.45725	2.74584	down	77.6758	48.8297	97.2072	41.0688	15.2028	28.5238	0.794564	0.124858	1.11816	-0.124858	-1.55856	-0.650735	P	P	P	P	PDLIM5	5.00593	7.75177
SERPINB10	-2.74669	-1.45769	2.74669	down	42.8123	23.7484	32.2173	58.4871	14.5495	1.85762	0.630192	-0.220003	0.220003	1.08029	-0.926863	-3.89631	P	P	P	P	SERPINB11	5.00747	7.75416
DLG3	-2.75589	-1.46252	2.75589	down	13.7671	13.6983	18.1976	4.33656	5.84994	6.4631	0.549077	0.541849	0.951601	-1.11752	-0.685654	-0.541849	P	P	P	P	DLG4	5.02427	7.78017
EPGN	-2.75884	-1.46406	2.75884	down	6.34792	2.77513	1.55987	1	1.30865	1	2.15153	0.957803	0.126673	-0.514753	-0.126673	-0.514753	P	P	P	P	EPGN	5.02966	7.7885
BCL7A	-2.76413	-1.46683	2.76413	down	5.14523	7.99982	9.60292	2.15143	3.13481	2.77506	0.357429	0.994161	1.25767	-0.900511	-0.357429	-0.533288	P	P	P	P	BCL7A	5.03933	7.80346
PCDH7	-2.77191	-1.47088	2.77191	down	12.0744	15.5255	7.93441	4.59637	5.12704	2.96352	0.920755	1.28344	0.314998	-0.47263	-0.314998	-1.10581	P	P	P	P	PCDH8	5.05352	7.82543
NCK2	-2.78378	-1.47705	2.78378	down	71.2638	79.6874	103.654	37.8203	30.7297	23.4777	0.457004	0.618186	0.997539	-0.457005	-0.756532	-1.14487	P	P	P	P	NCK3	5.07522	7.859
ROGDI	-2.78828	-1.47937	2.78828	down	4.29284	19.2187	32.1081	2.43407	8.02428	6.25657	-0.72294	1.43957	2.17999	-1.5415	0.1795	-0.1795	P	P	P	P	ROGDI	5.08343	7.87171
SLC25A21	-2.78985	-1.48018	2.78985	down	1.74133	4.53125	3.12121	1	1.13418	1	0.30927	1.68899	1.15119	-0.49092	-0.30927	-0.49092	P	P	P	P	SLC25A22	5.0863	7.87614
RPP25	-2.79459	-1.48264	2.79459	down	6.72144	5.59683	9.12781	1	3.33321	4.72012	0.387053	0.122893	0.828552	-2.36172	-0.624805	-0.122893	P	P	P	P	RPP26	5.09497	7.88956
PLEKHA7	-2.79562	-1.48317	2.79562	down	25.4202	31.005	19.8875	9.43252	13.7902	5.51517	0.618223	0.904748	0.264109	-0.812037	-0.264109	-1.58628	P	P	P	P	PLEKHA8	5.09685	7.89247
MARVELD3	-2.79882	-1.48482	2.79882	down	3.59123	5.25584	7.69077	1	3.976	1.66526	-0.0734199	0.476023	1.02523	-1.9179	0.0734198	-1.18215	P	P	P	P	MARVELD4	5.10271	7.90153
CLCN3	-2.80396	-1.48746	2.80396	down	9.6036	9.3061	6.68282	2.10207	4.57992	2.81412	0.795685	0.750287	0.272567	-1.39608	-0.272567	-0.975206	P	P	P	P	CLCN4	5.11209	7.91605
RTKN	-2.80765	-1.48936	2.80765	down	33.6567	14.1611	19.5803	5.08778	10.3169	8.03304	1.47742	0.228462	0.695931	-1.24836	-0.228462	-0.589453	P	P	P	P	RTKN	5.11885	7.92651
PIGZ	-2.8101	-1.49062	2.8101	down	3.00287	7.05185	7.12499	2.007	2.05289	1.65023	0.274343	1.506	1.52089	-0.306959	-0.274343	-0.589332	P	P	P	P	PIGZ	5.12333	7.93343
SHROOM3	-2.81411	-1.49268	2.81411	down	6.55392	5.58699	9.06915	4.23547	1.78008	1.97642	0.430061	0.199774	0.898671	-0.199775	-1.45035	-1.29941	P	P	P	P	SHROOM4	5.13067	7.94478
LIMK2	-2.81948	-1.49543	2.81948	down	52.2349	81.6037	81.971	22.0252	38.7007	18.2888	0.216327	0.859948	0.866426	-1.02953	-0.216327	-1.29773	P	P	P	P	LIMK3	5.14048	7.95996
FETUB	-2.82331	-1.49739	2.82331	down	10.4133	1	2.16117	1	1	1	3.38036	0	1.11181	0	0	0	P	P	P	P	FETUB	5.1475	7.97081
TMCC3	-2.83366	-1.50267	2.83366	down	15.2351	10.6095	2.37089	6.73714	2.20922	1.1316	1.93054	1.4085	-0.753354	0.753354	-0.855246	-1.82042	P	P	P	P	TMCC4	5.16643	8.0001
DGAT1	-2.83376	-1.50272	2.83376	down	34.3741	73.6446	67.8422	13.072	28.9612	19.9353	0.1236	1.22286	1.10446	-1.27124	-0.1236	-0.662396	P	P	P	P	DGAT2	5.16662	8.00038
ANKRD13B	-2.83749	-1.50462	2.83749	down	7.25183	4.76416	4.44245	2.57768	2.32892	1.1191	1.09963	0.493507	0.392641	-0.392641	-0.539053	-1.59638	P	P	P	P	ANKRD13B	5.17345	8.01094
ARSD	-2.84226	-1.50704	2.84226	down	14.4282	26.8619	30.8477	6.69516	10.3766	7.49484	0.237779	1.13445	1.33405	-0.869922	-0.237779	-0.707143	P	P	P	P	ARSD	5.18218	8.02445
PC	-2.85767	-1.51484	2.85767	down	38.3487	28.8396	41.9334	7.30896	17.6592	15.397	0.764943	0.353816	0.893864	-1.6265	-0.353816	-0.551586	P	P	P	P	PC	5.2104	8.06807
MFSD5	-2.86069	-1.51636	2.86069	down	73.0217	124.505	143.49	28.9754	49.1568	39.1232	0.285467	1.05527	1.26002	-1.04803	-0.285467	-0.614834	P	P	P	P	MFSD6	5.21593	8.07662
SMARCAD1	-2.86735	-1.51972	2.86735	down	7.48345	5.52803	9.28196	2.2107	2.60958	2.82337	0.921612	0.484674	1.23234	-0.837589	-0.598274	-0.484674	P	P	P	P	SMARCAD2	5.22813	8.09549
APPL2	-2.86953	-1.52081	2.86953	down	38.44	19.9556	30.787	13.3599	7.95542	9.40412	1.23526	0.289442	0.91497	-0.289442	-1.03734	-0.795987	P	P	P	P	APPL3	5.23212	8.10164
AGPAT2	-2.87712	-1.52462	2.87712	down	93.0085	143.495	208.818	27.2242	77.27	55.6274	0.133728	0.759293	1.30054	-1.63875	-0.133727	-0.60784	P	P	P	P	AGPAT3	5.24603	8.12314
PPARA	-2.87998	-1.52606	2.87998	down	5.92069	11.0974	3.43368	2.43492	1.82338	2.12728	1.03395	1.94033	0.247941	-0.247941	-0.6652	-0.442805	P	P	P	P	PPARA	5.25127	8.13124
YWHAQ	-2.88338	-1.52776	2.88338	down	269.633	370.73	426.295	110.309	150.937	106.765	0.418525	0.877897	1.07938	-0.870921	-0.418525	-0.918033	P	P	P	P	YWHAQ	5.2575	8.14088
KDM1B	-2.89659	-1.53435	2.89659	down	12.6326	11.7158	11.0891	4.4524	4.29562	3.53087	0.846253	0.737557	0.658243	-0.658244	-0.709961	-0.992803	P	P	P	P	KDM1B	5.28172	8.17831
TP73	-2.89763	-1.53487	2.89763	down	16.5757	19.4077	15.8458	2.33651	9.48908	9.4502	0.43485	0.662409	0.36988	-2.39179	-0.36988	-0.375803	P	P	P	P	TP74	5.28363	8.18126
LAMA3	-2.90175	-1.53692	2.90175	down	12.5317	9.4536	9.67875	2.55072	7.02599	2.61864	0.620728	0.214081	0.248038	-1.67588	-0.214081	-1.63796	P	P	P	P	LAMA4	5.29119	8.19295
PLCB3	-2.90771	-1.53988	2.90771	down	66.1287	62.4533	72.1774	19.1096	29.7298	21.3427	0.617933	0.535434	0.744204	-1.17305	-0.535434	-1.0136	P	P	P	P	PLCB4	5.30213	8.20984
TFAP2C	-2.90928	-1.54066	2.90928	down	57.4665	47.6287	41.1551	19.2544	19.7206	12.0476	1.01233	0.741444	0.530684	-0.565199	-0.530684	-1.24164	P	P	P	P	TFAP2C	5.30501	8.21429
FAM57A	-2.9171	-1.54454	2.9171	down	33.8839	43.6297	46.2027	16.8606	12.8996	12.6514	0.503472	0.868183	0.95085	-0.503472	-0.889801	-0.917831	P	P	P	P	FAM57A	5.31936	8.23646
PLIN3	-2.92564	-1.54875	2.92564	down	61.0607	127.372	145.143	22.3911	50.2872	40.0348	0.140027	1.20076	1.38919	-1.30729	-0.140027	-0.468963	P	P	P	P	PLIN4	5.33503	8.26066
FOSL1	-2.92645	-1.54915	2.92645	down	195.103	33.4301	70.1864	63.9449	26.3341	10.8469	2.07718	-0.467841	0.602203	0.467841	-0.812056	-2.09171	P	P	P	P	FOSL2	5.33652	8.26297
UPK3A	-2.92897	-1.55039	2.92897	down	12.7616	15.0297	8.87732	1.89224	8.64912	4.14042	0.542398	0.778405	0.0187855	-2.21124	-0.0187855	-1.08156	P	P	P	P	UPK3A	5.34114	8.27011
GABRA3	-2.92989	-1.55085	2.92989	down	4.35958	5.76913	1	1	1	1	2.12419	2.52835	0	0	0	0	P	P	P	P	GABRA4	5.34284	8.27273
PPIP5K1	-2.93758	-1.55463	2.93758	down	13.0993	16.355	8.07927	3.57679	4.95687	3.85124	1.04959	1.36983	0.352398	-0.823162	-0.352398	-0.716504	P	P	P	P	PPIP5K2	5.35695	8.29453
VANGL1	-2.93809	-1.55488	2.93809	down	23.7115	11.9584	4.73486	6.40041	4.18216	1.97758	2.10677	1.11921	-0.217421	0.217422	-0.396495	-1.47701	P	P	P	P	VANGL2	5.35789	8.29598
KCNK10	-2.94978	-1.56061	2.94978	down	3.37449	7.57906	1.56215	1	1.48939	1.04513	1.14554	2.31289	0.0344057	-0.609127	-0.0344057	-0.545445	P	P	P	P	KCNK11	5.37935	8.32913
C9orf142	-2.95322	-1.56229	2.95322	down	133.982	295.316	407.627	55.3516	120.948	93.5367	0.0738263	1.21405	1.67904	-1.20152	-0.0738263	-0.444609	P	P	P	P	C9orf143	5.38567	8.33889
G6PD	-2.95501	-1.56316	2.95501	down	40.4763	87.9611	85.5705	18.9338	34.4754	18.088	0.115755	1.23554	1.19579	-0.980358	-0.115755	-1.04629	P	P	P	P	G6PD	5.38897	8.34398
SORCS2	-2.95619	-1.56374	2.95619	down	23.6541	8.99496	9.14881	5.11686	4.15579	3.54335	1.80183	0.406929	0.431396	-0.406929	-0.707065	-0.937074	P	P	P	P	SORCS3	5.39114	8.34734
CYB561	-2.9712	-1.57105	2.9712	down	59.4412	106.564	132.583	24.9895	40.8874	31.336	0.269904	1.11209	1.42726	-0.980238	-0.269904	-0.653739	P	P	P	P	CYB562	5.41872	8.38992
TMPRSS13	-2.97488	-1.57283	2.97488	down	38.4196	40.4717	63.7675	8.69101	15.5084	27.9419	0.229706	0.304777	0.960685	-1.91454	-1.07909	-0.229706	P	P	P	P	TMPRSS14	5.42549	8.40038
HBEGF	-2.97825	-1.57447	2.97825	down	146.682	24.5826	37.3273	56.2709	25.5569	3.54286	2.24765	-0.329335	0.273259	0.865417	-0.273259	-3.12399	P	P	P	P	HBEGF	5.43169	8.40994
SPATA24	-2.97916	-1.57491	2.97916	down	4.28141	6.68243	7.98122	1.04218	4.13005	2.00637	0.0259635	0.66825	0.924487	-2.01252	-0.0259633	-1.06753	P	P	P	P	SPATA25	5.43335	8.41251
DUSP9	-2.98255	-1.57655	2.98255	down	16.2344	5.48106	3.27233	1	4.26477	2.57335	2.11959	0.553062	-0.191075	-1.90139	0.191075	-0.537745	P	P	P	P	DUSP10	5.43959	8.42214
TEC	-2.98334	-1.57693	2.98334	down	5.27983	6.95194	9.263	2.34451	2.42323	2.25384	0.56178	0.958704	1.37277	-0.609425	-0.56178	-0.666326	P	P	P	P	TEC	5.44104	8.42437
VIPR1	-2.98705	-1.57872	2.98705	down	3.95	8.05484	5.84905	1	2.44188	2.85948	0.23305	1.26105	0.7994	-1.7488	-0.460811	-0.23305	P	P	P	P	VIPR2	5.44786	8.43491
JARID2	-2.98764	-1.579	2.98764	down	17.3836	27.9528	10.0917	6.32047	7.35368	3.95633	1.01287	1.69814	0.228315	-0.44675	-0.228315	-1.12262	P	P	P	P	JARID3	5.44894	8.43657
SEMA4G	-2.98803	-1.57919	2.98803	down	1.86868	2.77079	6.6343	1.05265	1.14132	1.07174	0.355658	0.923936	2.18358	-0.472336	-0.355658	-0.446406	P	P	P	P	SEMA4G	5.44965	8.43768
KIF1C	-2.99003	-1.58016	2.99003	down	88.6739	97.7527	178.931	32.4944	47.1148	37.8981	0.456164	0.596792	1.46899	-0.992154	-0.456164	-0.770219	P	P	P	P	KIF1C	5.45334	8.44337
SHF	-2.99866	-1.58432	2.99866	down	6.26524	7.21775	9.79919	2.59652	2.94949	2.1459	0.543452	0.747632	1.18874	-0.727338	-0.543452	-1.00233	P	P	P	P	SHF	5.46921	8.46787
SCCPDH	-2.99917	-1.58456	2.99917	down	20.5845	29.4166	30.761	8.66471	7.99843	9.96254	0.523486	1.03856	1.10303	-0.724849	-0.840283	-0.523486	P	P	P	P	SCCPDH	5.47016	8.46933
FAM212A	-3.01624	-1.59275	3.01624	down	41.9037	44.3312	44.5339	12.326	18.5097	13.214	0.589398	0.670643	0.677225	-1.17597	-0.589398	-1.07561	P	P	P	P	FAM212A	5.50156	8.5178
CBR3	-3.02684	-1.59781	3.02684	down	90.9473	65.9665	54.9545	15.9176	41.3678	18.0554	0.931658	0.46836	0.204865	-1.58275	-0.204865	-1.40094	P	P	P	P	CBR4	5.52108	8.54792
VPS9D1	-3.02934	-1.599	3.02934	down	12.6576	25.7277	31.3247	5.92455	9.00498	6.87793	0.245605	1.26892	1.5529	-0.849622	-0.245605	-0.634353	P	P	P	P	VPS9D2	5.52568	8.55501
LRFN4	-3.03138	-1.59998	3.03138	down	18.0118	17.9599	28.7754	4.33713	9.98222	7.71845	0.427837	0.423673	1.10373	-1.62629	-0.423673	-0.794723	P	P	P	P	LRFN5	5.52944	8.56082
SREBF1	-3.03231	-1.60042	3.03231	down	65.1891	114.023	128.659	24.4585	41.8379	33.5186	0.31991	1.12653	1.30076	-1.09438	-0.319911	-0.639759	P	P	P	P	SREBF2	5.53115	8.56347
PI3	-3.03309	-1.60079	3.03309	down	277.28	141.361	40.6935	8.1494	126.048	55.649	1.72714	0.755184	-1.04133	-3.36136	0.589773	-0.589773	P	P	P	P	PI4	5.53258	8.56566
KIAA1217	-3.03399	-1.60122	3.03399	down	35.6528	22.5398	16.38	10.0878	6.87117	6.79964	1.47174	0.810201	0.349662	-0.349662	-0.903646	-0.918743	P	P	P	P	KIAA1218	5.53425	8.56825
S100A8	-3.03972	-1.60394	3.03972	down	41366.2	25489.7	5723.57	6832.35	16029.5	1961.95	1.98286	1.28432	-0.870605	-0.615138	0.615138	-2.41523	P	P	P	P	S100A9	5.54479	8.5845
SPATA20	-3.04152	-1.60479	3.04152	down	7.43154	15.2564	21.8969	4.08836	5.91976	3.64576	0.164061	1.20174	1.72305	-0.698078	-0.164061	-0.86338	P	P	P	P	SPATA21	5.54811	8.58963
DHCR24	-3.04275	-1.60538	3.04275	down	66.4105	142.666	159.297	24.8045	71.0288	30.4089	-0.0484962	1.05466	1.21374	-1.46931	0.0484962	-1.17541	P	P	P	P	DHCR25	5.55038	8.59313
MAP3K6	-3.0506	-1.60909	3.0506	down	42.1621	29.5455	44.1258	12.9817	12.4515	11.9784	1.10624	0.59323	1.17191	-0.59323	-0.653389	-0.709274	P	P	P	P	MAP3K7	5.56483	8.61542
GFOD2	-3.05471	-1.61104	3.05471	down	42.1851	68.3111	89.8244	17.6663	29.1707	17.6214	0.266107	0.961493	1.35648	-0.989627	-0.266107	-0.993298	P	P	P	P	GFOD3	5.57241	8.62713
RAP2B	-3.05831	-1.61274	3.05831	down	147.884	102.955	110.613	28.6901	62.144	33.0216	0.886615	0.364163	0.46767	-1.47923	-0.364164	-1.27637	P	P	P	P	RAP2B	5.57905	8.63736
RUFY4	-3.05886	-1.61299	3.05886	down	1.82464	4.45105	3.52402	1	1	1	0.433806	1.72034	1.38342	-0.433806	-0.433806	-0.433806	P	P	P	P	RUFY5	5.58005	8.63891
PCDH1	-3.06755	-1.61709	3.06755	down	28.9948	65.3209	80.8316	18.3847	19.6369	14.6909	0.281114	1.45286	1.76024	-0.376175	-0.281113	-0.699758	P	P	P	P	PCDH2	5.59607	8.66362
KNTC1	-3.06767	-1.61715	3.06767	down	26.2544	44.4098	50.6489	14.4146	13.1698	10.7756	0.432515	1.19083	1.38049	-0.432514	-0.562811	-0.852277	P	P	P	P	KNTC2	5.5963	8.66397
MPZL3	-3.06864	-1.6176	3.06864	down	51.0017	28.9612	26.0723	12.6663	10.4778	10.0421	1.48879	0.672365	0.520761	-0.520761	-0.794421	-0.855696	P	P	P	P	MPZL4	5.59807	8.66671
SLFNL1	-3.06944	-1.61798	3.06944	down	6.44745	10.7503	8.42417	1	3.95615	5.10369	0.168594	0.90617	0.5544	-2.52013	-0.536038	-0.168594	P	P	P	P	SLFNL2	5.59956	8.669
CAMK1D	-3.07147	-1.61893	3.07147	down	9.41213	7.40817	4.16285	3.09384	1.92958	1.678	1.39104	1.04563	0.214087	-0.214087	-0.895198	-1.09674	P	P	P	P	CAMK1D	5.60329	8.67476
ASCL2	-3.07306	-1.61968	3.07306	down	3.37201	2.4766	3.71084	1	1	1.06783	1.05209	0.606839	1.19022	-0.701521	-0.701521	-0.606839	P	P	P	P	ASCL3	5.60624	8.6793
PAX9	-3.0755	-1.62082	3.0755	down	9.96428	30.6226	19.4222	4.6115	8.94448	4.93901	0.077884	1.69764	1.04075	-1.03365	-0.0778842	-0.934659	P	P	P	P	PAX10	5.61073	8.68624
RDH11	-3.08841	-1.62687	3.08841	down	29.0194	58.8685	48.5483	12.4411	16.7653	13.498	0.39577	1.41625	1.13817	-0.826134	-0.39577	-0.708503	P	P	P	P	RDH12	5.63454	8.72295
PHGDH	-3.09382	-1.62939	3.09382	down	50.4807	65.7788	83.2599	7.87027	44.2874	26.7849	0.0944181	0.476308	0.816308	-2.58683	-0.0944176	-0.819894	P	P	P	P	PHGDH	5.64452	8.73834
CLIP1	-3.09755	-1.63113	3.09755	down	16.6391	11.3061	6.87011	5.40542	3.43643	2.34107	1.44914	0.89166	0.172963	-0.172963	-0.826459	-1.3802	P	P	P	P	CLIP2	5.65139	8.74894
C9orf9	-3.10114	-1.6328	3.10114	down	28.1259	36.952	26.4203	10.513	11.2554	7.78092	0.705768	1.09952	0.615515	-0.713958	-0.615515	-1.14812	P	P	P	P	C9orf10	5.65801	8.75915
KCTD15	-3.10486	-1.63453	3.10486	down	65.6095	58.778	70.6642	25.9922	23.8317	14.6979	0.747227	0.588599	0.854301	-0.588599	-0.713796	-1.41107	P	P	P	P	KCTD16	5.66488	8.76975
TRAF3IP1	-3.1062	-1.63515	3.1062	down	4.14832	14.0397	30.2593	4.266	3.88225	3.55057	-0.0201783	1.73873	2.8466	0.0201783	-0.115812	-0.244655	P	P	P	P	TRAF3IP2	5.66734	8.77354
CSDC2	-3.1154	-1.63942	3.1154	down	5.70124	2.90566	6.9786	2.98647	1	1.28022	0.952622	-0.0197878	1.24428	0.0197877	-1.55865	-1.20226	P	P	P	P	CSDC3	5.68432	8.79971
PHLPP1	-3.12139	-1.64219	3.12139	down	14.4546	17.1906	15.0215	4.95661	5.90711	4.19186	0.645502	0.895593	0.701002	-0.898601	-0.645502	-1.14036	P	P	P	P	PHLPP2	5.69538	8.81677
NDRG2	-3.12188	-1.64241	3.12188	down	120.349	173.465	177.647	21.0419	71.1337	81.4337	0.281763	0.809184	0.843553	-2.23412	-0.476856	-0.281763	P	P	P	P	NDRG3	5.69629	8.81816
ATP10D	-3.12836	-1.64541	3.12836	down	8.69041	7.58991	10.544	2.48623	3.2696	2.79445	0.802826	0.607484	1.08175	-1.00264	-0.607484	-0.834034	P	P	P	P	ATP10D	5.70825	8.83661
TRPS1	-3.12976	-1.64605	3.12976	down	5.91857	4.33939	4.52129	3.11929	1.21428	1	0.685894	0.238137	0.29738	-0.238137	-1.59925	-1.87936	P	P	P	P	TRPS2	5.71084	8.8406
MYO19	-3.13878	-1.65021	3.13878	down	29.5086	33.2199	21.6719	5.35275	15.0932	8.50358	0.706273	0.877185	0.260963	-1.75651	-0.260963	-1.08872	P	P	P	P	MYO20	5.7275	8.86628
ABHD6	-3.13955	-1.65056	3.13955	down	11.5138	17.6413	15.2832	6.54171	4.12432	3.71807	0.407812	1.0234	0.816395	-0.407812	-1.07332	-1.22293	P	P	P	P	ABHD7	5.72891	8.86847
TBC1D16	-3.15191	-1.65623	3.15191	down	5.06113	3.32122	5.09255	1.65175	1.38055	1.19884	1.11161	0.503859	1.12053	-0.503859	-0.762611	-0.966215	P	P	P	P	TBC1D17	5.75175	8.90366
COL4A5	-3.15354	-1.65697	3.15354	down	13.7676	2.27162	1.81848	1	1.81345	1	2.92247	0.322986	0.00199801	-0.860735	-0.00199807	-0.860735	P	P	P	P	COL4A6	5.75476	8.90831
SLC2A12	-3.16283	-1.66122	3.16283	down	17.06	4.53424	1.96353	1.71415	2.15408	1.30012	3.05228	1.1406	-0.0668111	-0.262767	0.0668111	-0.661616	P	P	P	P	SLC2A13	5.77192	8.93475
BCL2L13	-3.16703	-1.66313	3.16703	down	32.7934	52.9438	40.1808	17.1183	12.5464	10.2255	0.468933	1.15999	0.762034	-0.468933	-0.917199	-1.2123	P	P	P	P	BCL2L14	5.77968	8.94671
AJUBA	-3.16935	-1.66419	3.16935	down	21.8221	9.46607	11.0505	4.03356	6.87915	2.58412	1.43522	0.230268	0.453542	-1.00044	-0.230268	-1.64282	P	P	P	P	AJUBA	5.78398	8.95333
SIPA1L2	-3.17316	-1.66592	3.17316	down	14.0173	11.3318	8.61738	4.93918	3.30699	2.62285	1.10338	0.796545	0.401489	-0.401489	-0.980242	-1.31463	P	P	P	P	SIPA1L3	5.79102	8.96418
SLC19A3	-3.17475	-1.66664	3.17475	down	2.07759	4.53578	8.56814	2.52331	1	1	-0.140203	0.986237	1.90387	0.140203	-1.19511	-1.19511	P	P	P	P	SLC19A4	5.79395	8.9687
TTC39A	-3.17686	-1.6676	3.17686	down	5.34212	13.0113	15.7938	2.82728	3.449	3.51127	0.30271	1.58699	1.86658	-0.615288	-0.328525	-0.30271	P	P	P	P	TTC39A	5.79786	8.97472
CDCA7	-3.17776	-1.66801	3.17776	down	5.95553	4.54036	5.01864	1	2.23544	1.89178	0.902547	0.511124	0.655614	-1.67168	-0.511124	-0.751938	P	P	P	P	CDCA8	5.79952	8.97728
WNT5B	-3.17797	-1.66811	3.17797	down	20.223	90.8952	55.5393	23.3519	13.1028	10.3956	-0.103771	2.06444	1.35374	0.103772	-0.729893	-1.06379	P	P	P	P	WNT5B	5.79991	8.97789
COL26A1	-3.17977	-1.66892	3.17977	down	2.49723	6.04304	4.80083	1	2.25342	1	0.0741062	1.34905	1.01706	-1.24622	-0.0741062	-1.24622	P	P	P	P	COL26A2	5.80324	8.98301
MIF	-3.18171	-1.6698	3.18171	down	1331.7	1083.24	1335	278.647	525.481	408.338	0.819736	0.521821	0.823308	-1.43702	-0.521822	-0.885696	P	P	P	P	MIF	5.80682	8.98853
KREMEN1	-3.1933	-1.67505	3.1933	down	53.9353	60.3564	93.4899	20.3514	23.3771	19.6452	0.603066	0.765344	1.39665	-0.803035	-0.603067	-0.853986	P	P	P	P	KREMEN2	5.82825	9.02155
CPZ	-3.20522	-1.68042	3.20522	down	3.53241	15.3418	39.5495	6.44644	1.31965	7.65129	-0.99145	1.12729	2.49348	-0.1236	-2.41195	0.1236	P	P	P	P	CPZ	5.8503	9.05553
NEBL	-3.20737	-1.68139	3.20737	down	2.33685	3.36427	4.19686	1	1	1	0.612282	1.13801	1.45703	-0.612282	-0.612282	-0.612282	P	P	P	P	NEBL	5.85427	9.06164
LIPM	-3.20946	-1.68233	3.20946	down	9.28815	20.3828	32.4056	4.51242	5.23788	7.85149	0.121212	1.2551	1.92399	-0.920277	-0.705195	-0.121212	P	P	P	P	LIPM	5.85814	9.0676
LRRN2	-3.21289	-1.68387	3.21289	down	2.15239	3.12522	4.93043	1	1	1	0.55297	1.09099	1.74874	-0.55297	-0.55297	-0.55297	P	P	P	P	LRRN3	5.86448	9.07737
ARAP2	-3.21724	-1.68582	3.21724	down	12.3471	5.19003	4.63198	1.07343	3.56525	2.3291	1.60328	0.352927	0.188813	-1.92059	-0.188813	-0.803044	P	P	P	P	ARAP3	5.87254	9.08977
GRIP1	-3.2325	-1.69265	3.2325	down	8.67821	3.48405	1.11712	1	1	1	3.03751	1.72087	0.0798921	-0.0798921	-0.0798921	-0.0798921	P	P	P	P	GRIP2	5.90078	9.13327
LMO4	-3.2343	-1.69345	3.2343	down	71.6035	103.802	117.309	34.9403	28.8321	25.5817	0.517569	1.0533	1.22978	-0.517569	-0.794785	-0.967349	P	P	P	P	LMO5	5.90411	9.1384
SDC1	-3.23786	-1.69504	3.23786	down	679.917	610.618	641.004	83.4931	347.231	270.423	0.562276	0.407187	0.47725	-2.46335	-0.407187	-0.767865	P	P	P	P	SDC2	5.9107	9.14856
NNAT	-3.24142	-1.69663	3.24142	down	22.3792	18.1208	5.46277	1	9.37749	6.93654	1.47238	1.16787	-0.562077	-3.01171	0.217493	-0.217493	P	P	P	P	NNAT	5.9173	9.15871
ZNF219	-3.24401	-1.69778	3.24401	down	36.4619	41.8937	35.4884	7.03641	16.8847	13.3654	0.574858	0.775201	0.535815	-1.79862	-0.535815	-0.873029	P	P	P	P	ZNF220	5.9221	9.16611
STRN	-3.24631	-1.6988	3.24631	down	10.361	7.11274	5.50612	3.15561	1.88671	1.99217	1.31361	0.770928	0.401559	-0.401559	-1.1436	-1.06514	P	P	P	P	STRN	5.92635	9.17266
MIIP	-3.24896	-1.69998	3.24896	down	18.6639	8.80988	29.3554	4.1588	5.19489	6.51454	1.30079	0.217729	1.95416	-0.865226	-0.5443	-0.21773	P	P	P	P	MIIP	5.93126	9.18021
CORO2B	-3.2495	-1.70022	3.2495	down	1.75858	4.91718	26.7218	1.27093	1.8296	2.89612	-0.388414	1.09501	3.53712	-0.85694	-0.331297	0.331297	P	P	P	P	CORO2B	5.93226	9.18176
TYRP1	-3.25814	-1.70405	3.25814	down	1	1	34.5868	1	1	1	0	0	5.11215	0	0	0	P	P	P	P	TYRP2	5.94827	9.20641
PLXDC2	-3.25816	-1.70406	3.25816	down	23.6884	46.2445	26.4043	21.8177	7.99953	4.79161	0.059341	1.02444	0.215933	-0.059341	-1.50685	-2.24626	P	P	P	P	PLXDC3	5.94829	9.20645
KDM5B	-3.26475	-1.70697	3.26475	down	17.3133	15.2864	11.1826	6.66749	4.05695	3.14425	1.00364	0.824013	0.37302	-0.37302	-1.08977	-1.45745	P	P	P	P	KDM5B	5.9605	9.22525
PTK6	-3.26568	-1.70738	3.26568	down	14.7154	33.2484	43.5482	4.80769	8.73954	14.5602	0.00764823	1.18361	1.57293	-1.60626	-0.744049	-0.00764823	P	P	P	P	PTK7	5.96223	9.22791
EGFR	-3.26584	-1.70745	3.26584	down	22.5191	16.2328	5.06416	4.71851	3.89906	2.8887	2.20375	1.73151	0.0509958	-0.0509958	-0.326201	-0.758907	P	P	P	P	EGFR	5.96253	9.22837
ARHGEF28	-3.28107	-1.71417	3.28107	down	7.17103	5.16387	5.88047	2.2219	1.7747	1.56341	1.08206	0.60833	0.795808	-0.608329	-0.932548	-1.11543	P	P	P	P	ARHGEF29	5.99075	9.27182
MGAT3	-3.28406	-1.71548	3.28406	down	2.8748	75.3098	128.041	5.91439	15.8909	8.32754	-2.00055	2.71076	3.47645	-0.95978	0.466119	-0.466119	P	P	P	P	MGAT4	5.99629	9.28035
LPAR2	-3.28613	-1.71639	3.28613	down	5.65436	7.18834	13.7411	1.0562	3.01843	4.93689	0.0978806	0.444175	1.37894	-2.3226	-0.807685	-0.0978806	P	P	P	P	LPAR3	6.00012	9.28625
CDC42EP1	-3.29047	-1.71829	3.29047	down	167.869	112.875	182.227	48.1795	57.1602	35.1926	1.06343	0.490822	1.18183	-0.737413	-0.490821	-1.19056	P	P	P	P	CDC42EP2	6.00817	9.29864
TGM7	-3.29591	-1.72068	3.29591	down	35.8035	1	1	1	1	1	5.16203	0	0	0	0	0	P	P	P	P	TGM8	6.01826	9.31417
PYGL	-3.29655	-1.72096	3.29655	down	73.3452	292.014	79.3217	49.6062	41.7184	22.9153	0.282091	2.27535	0.395104	-0.282091	-0.531928	-1.3963	P	P	P	P	PYGL	6.01944	9.31599
ANXA2	-3.29972	-1.72234	3.29972	down	2158.46	2742.85	2636.03	639.272	1027.03	661.602	0.535763	0.881436	0.824127	-1.21974	-0.535762	-1.1702	P	P	P	P	ANXA3	6.02532	9.32504
ACAT2	-3.30007	-1.7225	3.30007	down	15.7386	21.9318	19.3376	4.43494	7.90741	5.29604	0.496515	0.975232	0.793617	-1.33081	-0.496515	-1.07481	P	P	P	P	ACAT3	6.02598	9.32605
EZR	-3.31411	-1.72862	3.31411	down	579.873	548.985	680.452	151.191	216.099	182.142	0.751508	0.672538	0.982264	-1.18786	-0.672537	-0.919165	P	P	P	P	EZR	6.05202	9.36613
NR2F6	-3.31928	-1.73087	3.31928	down	15.6288	22.257	28.1733	4.52019	8.39631	7.06078	0.44819	0.958242	1.29831	-1.34156	-0.44819	-0.698118	P	P	P	P	NR2F7	6.06161	9.38089
VASN	-3.32859	-1.73491	3.32859	down	31.9725	125.451	166.381	39.4978	24.2043	18.9281	-0.15247	1.81975	2.22712	0.152471	-0.554038	-0.908772	P	P	P	P	VASN	6.07888	9.40747
DYNLL1	-3.33306	-1.73685	3.33306	down	2079.27	2102.63	2558.15	491.042	889.173	691.774	0.612771	0.628889	0.911796	-1.46939	-0.61277	-0.974933	P	P	P	P	DYNLL2	6.08718	9.42024
TFCP2L1	-3.33819	-1.73906	3.33819	down	7.38976	9.12892	1.89846	1	1	3.44286	1.53131	1.83623	-0.429389	-1.35422	-1.35422	0.429389	P	P	P	P	TFCP2L2	6.09669	9.43487
MOXD1	-3.34074	-1.74017	3.34074	down	4.44447	25.0948	19.0434	3.15432	5.45681	3.3096	-0.148023	2.34928	1.95118	-0.642705	0.148023	-0.573378	P	P	P	P	MOXD2	6.10142	9.44217
CHST4	-3.34995	-1.74414	3.34995	down	1	6.95183	6.18997	1	1	1.14465	-0.0974533	2.69994	2.53248	-0.0974533	-0.0974533	0.0974533	P	P	P	P	CHST5	6.11852	9.46847
PMVK	-3.35463	-1.74615	3.35463	down	115.184	242.034	386.536	34.1894	86.9002	96.0757	0.130848	1.20212	1.87751	-1.62147	-0.275661	-0.130849	P	P	P	P	PMVK	6.1272	9.48183
SESN2	-3.35478	-1.74622	3.35478	down	18.9769	28.5653	42.6546	5.8635	9.80707	10.6498	0.416709	1.00673	1.58517	-1.2777	-0.535641	-0.416709	P	P	P	P	SESN3	6.12749	9.48227
ATG4D	-3.35617	-1.74682	3.35617	down	74.6396	95.436	144.475	18.8131	43.9985	32.8884	0.381244	0.735836	1.33405	-1.60696	-0.381243	-0.801119	P	P	P	P	ATG4D	6.13007	9.48625
HJURP	-3.3635	-1.74996	3.3635	down	10.0395	2.79559	8.13856	1.04875	2.96985	1.92731	1.80084	-0.0436187	1.498	-1.4581	0.0436187	-0.580183	P	P	P	P	HJURP	6.14368	9.50719
CYP2S1	-3.3666	-1.75129	3.3666	down	13.0463	14.4793	30.1994	7.0475	6.06197	3.49954	0.444229	0.59458	1.65511	-0.444229	-0.661553	-1.45417	P	P	P	P	CYP2S2	6.14943	9.51603
GATSL3	-3.36892	-1.75229	3.36892	down	52.8027	53.6016	114.707	19.292	24.3647	18.064	0.55791	0.579574	1.67718	-0.894699	-0.557909	-0.989584	P	P	P	P	GATSL4	6.15374	9.52266
KCTD5	-3.37717	-1.75581	3.37717	down	43.7097	63.6435	71.966	14.9433	20.8988	16.6431	0.532267	1.07433	1.25163	-1.01619	-0.532267	-0.860763	P	P	P	P	KCTD6	6.16906	9.54623
C6orf203	-3.37731	-1.75588	3.37731	down	13.4052	34.1173	27.9626	4.63479	8.26969	8.66147	0.315054	1.66277	1.37576	-1.21716	-0.381833	-0.315054	P	P	P	P	C6orf204	6.16934	9.54665
CYB5R2	-3.37904	-1.75661	3.37904	down	4.84294	5.31025	3.4843	1	1.65289	1.40513	1.01295	1.14585	0.537939	-1.26293	-0.537939	-0.772226	P	P	P	P	CYB5R3	6.17254	9.55158
MUC4	-3.38596	-1.75956	3.38596	down	1	73.4929	32.0568	1	9.38122	6.46937	-2.9617	3.23783	2.04086	-2.9617	0.268075	-0.268075	P	P	P	P	MUC5	6.18539	9.57135
BLVRB	-3.39616	-1.7639	3.39616	down	88.6268	104.612	115.644	17.674	48.4719	31.9508	0.435297	0.674531	0.819173	-1.89082	-0.435297	-1.03659	P	P	P	P	BLVRB	6.20434	9.6005
HR	-3.40498	-1.76764	3.40498	down	61.29	20.5822	35.0133	9.13992	13.4114	9.12759	1.88322	0.308969	1.07547	-0.862175	-0.308969	-0.864122	P	P	P	P	HR	6.22074	9.62571
SPIRE2	-3.40985	-1.76971	3.40985	down	6.79997	6.92366	10.3098	1	3.39768	3.60332	0.458101	0.484107	1.05852	-2.30743	-0.542878	-0.458101	P	P	P	P	SPIRE3	6.22981	9.63966
ZDHHC21	-3.41348	-1.77124	3.41348	down	11.1515	16.9731	28.6484	4.69778	5.70476	5.08715	0.4835	1.08951	1.84472	-0.763687	-0.4835	-0.648808	P	P	P	P	ZDHHC22	6.23654	9.65001
NHLRC1	-3.41454	-1.77169	3.41454	down	8.8846	8.60229	9.80168	3.12093	2.24873	2.68123	0.777958	0.731372	0.91968	-0.731372	-1.20424	-0.950453	P	P	P	P	NHLRC2	6.23852	9.65306
2016-09-10	-3.42169	-1.77471	3.42169	down	63.9435	47.2067	51.0781	25.6098	11.8129	12.7219	0.878954	0.441148	0.554861	-0.441148	-1.55748	-1.45053	P	P	P	P	2016-09-11	6.2518	9.67349
TMEM63B	-3.42694	-1.77692	3.42694	down	59.9688	59.9711	84.8709	16.1211	27.4888	17.1142	0.562684	0.562739	1.06374	-1.33258	-0.562684	-1.24633	P	P	P	P	TMEM63B	6.26157	9.68851
OAT	-3.4317	-1.77892	3.4317	down	123.088	125.41	116.844	31.8387	39.9973	35.0463	0.848411	0.875373	0.773304	-1.10243	-0.773305	-0.963945	P	P	P	P	OAT	6.27042	9.70211
PLXNB1	-3.4347	-1.78018	3.4347	down	38.6342	32.5375	34.3696	5.85471	15.6837	11.6121	0.774194	0.526419	0.605448	-1.94802	-0.526419	-0.960056	P	P	P	P	PLXNB2	6.276	9.7107
FA2H	-3.43538	-1.78047	3.43538	down	1.94025	7.04125	8.82353	1	2.22833	1.33428	-0.0998602	1.75973	2.08525	-1.0561	0.0998601	-0.640041	P	P	P	P	FA2H	6.27727	9.71264
CBX2	-3.44068	-1.78269	3.44068	down	6.36146	8.77653	7.97372	1	4.42701	2.46887	0.261513	0.725805	0.587407	-2.40785	-0.261513	-1.10399	P	P	P	P	CBX3	6.28712	9.7278
SERPINB6	-3.44101	-1.78283	3.44101	down	111.882	295.328	226.711	21.0502	114.139	76.5228	-0.0144067	1.38593	1.00447	-2.42448	0.0144072	-0.562423	P	P	P	P	SERPINB7	6.28773	9.72874
PLD1	-3.44142	-1.783	3.44142	down	24.0216	12.8398	6.55568	4.73089	4.4195	2.37273	2.10883	1.20512	0.235317	-0.235317	-0.333545	-1.23088	P	P	P	P	PLD2	6.28851	9.72993
MFSD6	-3.45445	-1.78846	3.45445	down	20.277	16.9526	5.85047	9.58718	2.43944	2.08599	1.43694	1.17861	-0.356277	0.356277	-1.61828	-1.8441	P	P	P	P	MFSD7	6.31275	9.7672
OPLAH	-3.46573	-1.79316	3.46573	down	14.9435	22.284	25.8964	3.0604	9.60015	7.05088	0.319195	0.895685	1.11243	-1.96853	-0.319195	-0.764448	P	P	P	P	OPLAH	6.33375	9.79948
ELF3	-3.46727	-1.7938	3.46727	down	59.8389	102.654	104.53	4.80133	80.1759	40.0158	-0.211042	0.567591	0.593719	-3.85062	0.211042	-0.791557	P	P	P	P	ELF4	6.33661	9.80388
PABPC3	-3.46777	-1.79401	3.46777	down	846.916	1203.84	1858.76	410.207	315.413	351.237	0.522933	1.03029	1.65698	-0.522934	-0.902044	-0.746841	P	P	P	P	PABPC4	6.33753	9.8053
ECHDC2	-3.47055	-1.79516	3.47055	down	41.0668	47.3697	44.4036	14.1372	16.0552	9.10406	0.677465	0.883458	0.79017	-0.861011	-0.677466	-1.49592	P	P	P	P	ECHDC3	6.34271	9.81326
TMEM51	-3.47414	-1.79665	3.47414	down	57.2705	37.8837	78.7033	13.2924	20.9955	14.5917	1.02196	0.425749	1.4806	-1.08523	-0.425748	-0.950681	P	P	P	P	TMEM52	6.34939	9.82353
MFSD6L	-3.48501	-1.80116	3.48501	down	9.40853	9.71211	8.51773	1	5.32925	3.45048	0.481768	0.527584	0.338268	-2.7522	-0.338268	-0.965404	P	P	P	P	MFSD6L	6.36964	9.85465
TMEM54	-3.49298	-1.80446	3.49298	down	182.582	377.218	348.852	78.744	136.156	52.5836	0.211642	1.2585	1.14571	-1.00166	-0.211642	-1.58422	P	P	P	P	TMEM55	6.38447	9.87744
LRIG3	-3.51036	-1.81162	3.51036	down	16.0371	9.96752	14.3196	6.41581	3.12067	2.64296	1.00391	0.317801	0.840487	-0.317801	-1.35758	-1.59728	P	P	P	P	LRIG4	6.41684	9.9272
PTPN13	-3.52303	-1.81682	3.52303	down	15.9058	12.8371	9.13083	3.72899	4.0466	2.82554	1.38775	1.07852	0.587018	-0.704943	-0.587018	-1.1052	P	P	P	P	PTPN14	6.44046	9.96349
PLEKHH1	-3.53219	-1.82056	3.53219	down	13.5136	27.1812	21.7831	2.30535	9.32884	8.44233	0.267321	1.27552	0.956119	-2.28403	-0.267321	-0.411378	P	P	P	P	PLEKHH2	6.45753	9.98972
BEND7	-3.56558	-1.83414	3.56558	down	3.62094	5.97301	3.67438	1.39803	1.07612	1.16528	0.686484	1.40858	0.707621	-0.686484	-1.06404	-0.949203	P	P	P	P	BEND8	6.51978	10.0854
FAM110A	-3.57359	-1.83737	3.57359	down	66.9768	77.2188	92.5669	17.6621	37.2205	15.9575	0.423782	0.629073	0.890617	-1.49922	-0.423782	-1.64564	P	P	P	P	FAM110A	6.53472	10.1083
FDFT1	-3.57558	-1.83818	3.57558	down	29.8576	31.2283	25.2547	10.9469	8.94378	5.26131	0.844561	0.909317	0.603015	-0.603015	-0.894581	-1.66004	P	P	P	P	FDFT2	6.53843	10.114
FAM219B	-3.57566	-1.83821	3.57566	down	25.5264	45.8801	42.0229	8.24267	12.709	10.2767	0.50307	1.34895	1.22226	-1.12774	-0.50307	-0.809543	P	P	P	P	FAM219B	6.53858	10.1142
SLK	-3.58139	-1.84052	3.58139	down	28.5763	29.4775	40.756	10.4565	8.98464	7.95514	0.72521	0.770005	1.2374	-0.725209	-0.944077	-1.11965	P	P	P	P	SLK	6.54927	10.1307
PLXNB3	-3.59346	-1.84537	3.59346	down	22.9225	16.3882	28.5034	4.78936	6.16039	7.82106	1.01772	0.533611	1.33209	-1.24114	-0.877953	-0.533611	P	P	P	P	PLXNB4	6.5718	10.1653
PGLYRP3	-3.59748	-1.84699	3.59748	down	8.37782	1.52717	3.63895	1	1	1	2.76114	0.30543	1.55809	-0.30543	-0.30543	-0.30543	P	P	P	P	PGLYRP4	6.57929	10.1768
TENM2	-3.60326	-1.8493	3.60326	down	7.61552	2.94227	2.08788	1	1	1	2.39792	1.02591	0.531019	-0.531019	-0.531019	-0.531019	P	P	P	P	TENM3	6.59009	10.1934
PDK3	-3.61297	-1.85318	3.61297	down	18.5281	20.4752	22.1276	5.51271	6.64283	4.86052	0.739923	0.884085	0.996055	-1.00896	-0.739922	-1.19061	P	P	P	P	PDK4	6.60821	10.2212
CA9	-3.61835	-1.85533	3.61835	down	7.13084	10.372	19.8599	1.48149	5.15395	4.06079	0.234197	0.774747	1.71191	-2.03283	-0.234197	-0.578115	P	P	P	P	CA10	6.61825	10.2366
GK5	-3.61857	-1.85542	3.61857	down	5.94898	6.34721	6.61764	1.22355	2.28288	1.88804	0.690894	0.784374	0.844568	-1.59068	-0.690894	-0.964859	P	P	P	P	GK6	6.61867	10.2372
PNP	-3.61907	-1.85562	3.61907	down	167.918	271.73	332.403	57.6753	82.009	67.6482	0.516951	1.21137	1.50213	-1.02478	-0.516951	-0.794682	P	P	P	P	PNP	6.61961	10.2387
SLC18B1	-3.62514	-1.85804	3.62514	down	8.80394	11.6027	8.65242	2.92495	3.31309	1.91447	0.717509	1.11575	0.692463	-0.872228	-0.692463	-1.4837	P	P	P	P	SLC18B2	6.63093	10.2561
ZSWIM4	-3.6481	-1.86715	3.6481	down	34.697	75.288	101.784	21.0874	20.5386	12.6445	0.359215	1.47682	1.91184	-0.359215	-0.397258	-1.09709	P	P	P	P	ZSWIM5	6.67383	10.3219
CASP14	-3.658	-1.87106	3.658	down	1	5.71707	8.56168	1	1	1	0	2.51528	3.09789	0	0	0	P	P	P	P	CASP15	6.69232	10.3503
AREG	-3.66925	-1.87548	3.66925	down	147.717	36.2171	64.7325	33.6483	35.5064	5.86767	2.04239	0.0142961	0.852115	-0.0918417	-0.0142961	-2.61152	P	P	P	P	AREG	6.71333	10.3826
GNG12	-3.68652	-1.88226	3.68652	down	629.982	339.794	343.775	184.25	117.409	67.8982	1.33215	0.441498	0.458302	-0.441498	-1.09162	-1.88172	P	P	P	P	GNG13	6.74563	10.4322
SH3BGRL2	-3.69044	-1.88379	3.69044	down	25.3584	13.0212	5.95165	14.6715	2.66502	1	1.52635	0.56475	-0.56475	0.736904	-1.72389	-3.13804	P	P	P	P	SH3BGRL3	6.75295	10.4434
LAMB3	-3.69528	-1.88568	3.69528	down	44.5571	23.6863	21.7304	1	35.5822	12.7734	0.973772	0.0621691	-0.0621691	-4.50381	0.649272	-0.828741	P	P	P	P	LAMB4	6.762	10.4573
TRPV6	-3.70592	-1.88983	3.70592	down	6.78528	6.21901	5.70456	1	1.96614	2.40551	0.873179	0.747456	0.622886	-1.88923	-0.913863	-0.622886	P	P	P	P	TRPV7	6.7819	10.4878
FASN	-3.712	-1.8922	3.712	down	74.0243	74.9739	104.242	17.0345	33.2018	19.9992	0.578368	0.596758	1.07223	-1.54117	-0.578369	-1.30969	P	P	P	P	FASN	6.79327	10.5053
MINA	-3.73639	-1.90165	3.73639	down	14.1179	20.0615	28.4775	4.09403	6.33278	5.96394	0.578307	1.08521	1.5906	-1.20762	-0.578307	-0.66488	P	P	P	P	MINA	6.8389	10.5753
MAGI1	-3.73813	-1.90232	3.73813	down	8.89481	7.98487	4.51954	4.69792	1.30807	1	0.948865	0.79317	-0.0279231	0.0279231	-1.81666	-2.2041	P	P	P	P	MAGI2	6.84215	10.5803
AKTIP	-3.74016	-1.9031	3.74016	down	57.938	92.5027	142.246	18.6281	27.7617	28.1756	0.520032	1.19502	1.81584	-1.117	-0.541382	-0.520031	P	P	P	P	AKTIP	6.84595	10.5861
ROBO1	-3.74256	-1.90402	3.74256	down	16.3074	5.28776	2.67823	3.15326	1.26353	1.10574	2.48839	0.863595	-0.117782	0.117782	-1.2016	-1.39405	P	P	P	P	ROBO2	6.85044	10.593
CRYGS	-3.7508	-1.9072	3.7508	down	3.47962	42.1627	42.8426	1.64813	12.3232	5.86474	-1.28876	2.31021	2.33329	-2.36686	0.535619	-0.535619	P	P	P	P	CRYGS	6.86587	10.6167
MTA3	-3.76131	-1.91124	3.76131	down	15.1387	22.0318	28.1693	6.86478	5.62434	4.57298	0.570478	1.11182	1.46636	-0.570478	-0.858008	-1.15656	P	P	P	P	MTA4	6.88554	10.6469
PAPLN	-3.78965	-1.92206	3.78965	down	9.73463	3.04277	5.72177	1	1	3.11403	1.66104	-0.0166987	0.894377	-1.62208	-1.62208	0.0166987	P	P	P	P	PAPLN	6.93861	10.7283
SH3GL2	-3.79908	-1.92565	3.79908	down	3.32991	6.39762	9.58331	1	3.72332	1	-0.0805533	0.861499	1.44449	-1.81604	0.0805532	-1.81604	P	P	P	P	SH3GL3	6.95628	10.7554
MPP7	-3.80614	-1.92833	3.80614	down	19.5616	6.75135	12.5784	2.95178	3.26895	3.1223	2.05795	0.523174	1.42087	-0.670416	-0.523174	-0.589393	P	P	P	P	MPP8	6.9695	10.7756
FEM1B	-3.80645	-1.92844	3.80645	down	52.2131	39.2609	41.8215	16.322	11.3449	8.39473	1.04446	0.633138	0.724289	-0.633138	-1.15791	-1.5924	P	P	P	P	FEM1B	6.97008	10.7765
RASEF	-3.80958	-1.92963	3.80958	down	5.19786	4.4604	2.86443	1	1.20117	1	1.48657	1.26583	0.626904	-0.891344	-0.626904	-0.891344	P	P	P	P	RASEF	6.97595	10.7855
CADM4	-3.83284	-1.93841	3.83284	down	47.4838	52.8995	57.7139	8.9152	19.0584	15.153	0.658504	0.814323	0.939988	-1.75459	-0.658504	-0.989328	P	P	P	P	CADM5	7.01954	10.8524
BDH1	-3.83409	-1.93888	3.83409	down	15.8872	35.6808	19.566	3.58074	8.66629	6.34148	0.437189	1.60447	0.737673	-1.71235	-0.437189	-0.887784	P	P	P	P	BDH2	7.02189	10.856
SULF2	-3.83674	-1.93988	3.83674	down	108.05	18.6087	25.8112	8.72077	13.3763	7.8772	2.7758	0.238149	0.710169	-0.855301	-0.238149	-1.00207	P	P	P	P	SULF3	7.02685	10.8636
PFKFB4	-3.83768	-1.94023	3.83768	down	15.3562	25.5804	30.0129	2.83817	9.85868	7.45479	0.319677	1.0559	1.28644	-2.11611	-0.319677	-0.722904	P	P	P	P	PFKFB5	7.02862	10.8663
SLC5A9	-3.8702	-1.95241	3.8702	down	4.8665	30.1974	23.9634	1.22279	9.35065	5.31301	-0.534414	2.09905	1.76546	-2.52712	0.407768	-0.407768	P	P	P	P	SLC5A10	7.0896	10.9598
MAP7D2	-3.88244	-1.95696	3.88244	down	1.66202	4.1611	8.46192	1	1	1	0.366469	1.6905	2.71452	-0.366469	-0.366469	-0.366469	P	P	P	P	MAP7D3	7.11255	10.995
TXN	-3.88778	-1.95895	3.88778	down	4744.73	5145.8	6359.75	978.124	2102.88	1284.67	0.58698	0.704049	1.00963	-1.69126	-0.586979	-1.29795	P	P	P	P	TXN	7.12257	11.0104
PLEKHA6	-3.89555	-1.96183	3.89555	down	1.95582	10.4884	11.491	1.23578	2.38789	1.35125	-0.143981	2.27897	2.41068	-0.806333	0.143981	-0.67746	P	P	P	P	PLEKHA7	7.13715	11.0327
THOP1	-3.90498	-1.96532	3.90498	down	29.3253	79.6303	84.952	9.85269	25.393	13.3158	0.103858	1.54503	1.63836	-1.4697	-0.103858	-1.03515	P	P	P	P	THOP2	7.15486	11.0598
ANGPTL5	-3.92888	-1.97412	3.92888	down	1	14.9851	18.2297	1.24923	1	3.60571	-1.08566	2.8198	3.10256	-0.764622	-1.08566	0.764622	P	P	P	P	ANGPTL6	7.19972	11.1286
MOB3B	-3.92992	-1.9745	3.92992	down	10.8617	7.72453	10.1371	3.24374	1.33394	3.23855	1.11763	0.625895	1.01802	-0.625894	-1.90786	-0.628205	P	P	P	P	MOB3B	7.20167	11.1316
SLC6A20	-3.93064	-1.97476	3.93064	down	3.69649	9.75686	8.69742	1	1.99959	2.58321	0.258496	1.65876	1.49293	-1.62766	-0.627956	-0.258496	P	P	P	P	SLC6A21	7.20302	11.1337
PTHLH	-3.9569	-1.98437	3.9569	down	37.0426	1.86164	8.87515	3.88781	2.40174	1.05798	3.59959	-0.714945	1.53825	0.347439	-0.347439	-1.53021	P	P	P	P	PTHLH	7.25234	11.2092
FIGF	-3.98119	-1.9932	3.98119	down	17.7867	15.304	13.769	6.10628	3.50766	2.77312	0.955904	0.739014	0.586529	-0.586529	-1.38631	-1.72531	P	P	P	P	FIGF	7.29799	11.2792
CHL1	-4.00882	-2.00318	4.00882	down	5.15622	4.09645	4.58199	1	1.50226	1	1.05556	0.72362	0.88522	-1.31075	-0.72362	-1.31075	P	P	P	P	CHL2	7.3499	11.3587
FMO5	-4.01928	-2.00694	4.01928	down	10.0594	17.7409	10.8502	3.10358	3.75265	2.56059	0.711281	1.52982	0.820458	-0.985258	-0.711281	-1.26271	P	P	P	P	FMO6	7.36958	11.3889
CACHD1	-4.0314	-2.01128	4.0314	down	6.45639	5.45426	4.25837	1.50397	1.47337	1.03288	1.35119	1.10784	0.750763	-0.750763	-0.780419	-1.29287	P	P	P	P	CACHD2	7.39238	11.4238
NADSYN1	-4.03364	-2.01208	4.03364	down	36.4212	37.033	48.4343	8.73761	12.3076	9.25631	0.782615	0.806648	1.19387	-1.27685	-0.782614	-1.19365	P	P	P	P	NADSYN2	7.39659	11.4302
YOD1	-4.04369	-2.01567	4.04369	down	9.09389	5.54945	5.94332	3.23934	1.40036	1	1.10087	0.388322	0.487247	-0.388323	-1.59822	-2.08402	P	P	P	P	YOD2	7.41548	11.4592
CYP27C1	-4.05849	-2.02094	4.05849	down	14.1315	20.4823	20.3883	2.18818	9.36421	4.30824	0.296843	0.832306	0.825669	-2.39427	-0.296843	-1.4169	P	P	P	P	CYP27C2	7.44333	11.5018
FLVCR2	-4.07313	-2.02614	4.07313	down	7.31551	21.9262	24.3585	5.93847	3.88764	2.50445	0.150434	1.73406	1.88583	-0.150434	-0.76163	-1.39603	P	P	P	P	FLVCR3	7.47088	11.544
ARHGAP32	-4.07902	-2.02822	4.07902	down	7.54656	8.19781	7.06657	3.16431	1.62001	1.25658	0.674368	0.793788	0.57956	-0.57956	-1.54545	-1.91195	P	P	P	P	ARHGAP33	7.48197	11.561
PIR	-4.08107	-2.02895	4.08107	down	80.8923	57.5562	51.559	21.7239	14.7009	11.0586	1.27325	0.782218	0.62347	-0.623471	-1.18685	-1.59759	P	P	P	P	PIR	7.48582	11.5669
PON3	-4.09121	-2.03253	4.09121	down	1	9.47287	7.22892	1	1	1	0	3.2438	2.85378	0	0	0	P	P	P	P	PON4	7.50491	11.5961
EPHB6	-4.10302	-2.03669	4.10302	down	105.742	105.21	104.332	9.16206	59.3434	30.9062	0.426378	0.419101	0.407011	-3.10236	-0.407011	-1.3482	P	P	P	P	EPHB7	7.52714	11.6302
PRKCZ	-4.11113	-2.03954	4.11113	down	25.6289	51.1372	58.9343	3.38742	19.8742	16.5117	0.183437	1.18004	1.38477	-2.73608	-0.183437	-0.450846	P	P	P	P	PRKCZ	7.54242	11.6535
FAM129B	-4.11358	-2.04039	4.11358	down	339.552	478.184	671.294	82.9863	184.183	102.447	0.441246	0.93518	1.42456	-1.59144	-0.441246	-1.28751	P	P	P	P	FAM129B	7.54703	11.6606
LSR	-4.12534	-2.04451	4.12534	down	25.8693	27.5435	32.8729	2.97936	12.3	9.10401	0.536292	0.626762	0.881949	-2.58187	-0.536291	-0.970375	P	P	P	P	LSR	7.56918	11.6945
ENTPD3	-4.1465	-2.0519	4.1465	down	19.4548	24.6775	19.5517	2.40634	12.6547	4.32372	0.310226	0.653296	0.317394	-2.70499	-0.310226	-1.85956	P	P	P	P	ENTPD4	7.60904	11.7555
DDR1	-4.16323	-2.0577	4.16323	down	100.828	82.1102	77.1136	6.89318	44.2863	28.982	0.786902	0.490639	0.400063	-3.08368	-0.400062	-1.01177	P	P	P	P	DDR2	7.64056	11.8038
PTPN3	-4.17121	-2.06046	4.17121	down	5.90356	6.14433	3.08638	1.17761	1.30994	1	1.55388	1.61155	0.618208	-0.771846	-0.618208	-1.00771	P	P	P	P	PTPN4	7.65559	11.8268
HSD17B14	-4.19331	-2.06809	4.19331	down	9.94794	46.5701	41.2331	4.11814	11.3578	5.53885	-0.0956068	2.13133	1.95573	-1.36801	0.0956068	-0.940418	P	P	P	P	HSD17B15	7.69726	11.8906
BOK	-4.20652	-2.07263	4.20652	down	84.7276	99.7317	129.664	19.9814	36.7128	20.0662	0.603274	0.838495	1.21715	-1.4809	-0.603274	-1.47479	P	P	P	P	BOK	7.72216	11.9287
C12orf56	-4.21142	-2.07431	4.21142	down	4.29115	8.51169	4.59793	1	2.24836	1	0.466246	1.45433	0.565866	-1.63512	-0.466246	-1.63512	P	P	P	P	C12orf57	7.73141	11.9428
ADAMTSL5	-4.21929	-2.077	4.21929	down	36.1462	64.4032	89.7093	5.71609	22.6684	21.457	0.336581	1.16987	1.64799	-2.32416	-0.336581	-0.415815	P	P	P	P	ADAMTSL6	7.74625	11.9655
PRR15L	-4.22302	-2.07828	4.22302	down	2.87352	14.4845	21.9133	1	4.82922	2.50772	-0.374486	1.95913	2.55643	-1.8973	0.374486	-0.570928	P	P	P	P	PRR15L	7.75328	11.9763
IGSF3	-4.22854	-2.08016	4.22854	down	72.6598	43.5732	27.9755	14.4814	14.4759	5.58808	1.85197	1.11426	0.474981	-0.474981	-0.475529	-1.84876	P	P	P	P	IGSF4	7.7637	11.9922
SLC4A11	-4.2334	-2.08182	4.2334	down	11.2204	12.0586	10.3506	1.74548	4.2517	2.48728	0.758211	0.862149	0.641801	-1.92622	-0.641801	-1.41527	P	P	P	P	SLC4A12	7.77286	12.0063
USP54	-4.23719	-2.08311	4.23719	down	20.3308	27.1737	21.5143	7.25402	5.46808	3.93897	0.743407	1.16195	0.825036	-0.743407	-1.15115	-1.62437	P	P	P	P	USP55	7.78001	12.0172
PGAP2	-4.2498	-2.08739	4.2498	down	83.1665	109.424	142.882	13.1123	49.2382	26.2393	0.378112	0.773967	1.15886	-2.28697	-0.378112	-1.28616	P	P	P	P	PGAP3	7.8038	12.0536
SLC2A9	-4.25341	-2.08862	4.25341	down	7.91014	22.2296	28.0128	4.8897	4.03394	3.24526	0.346979	1.83769	2.17129	-0.346979	-0.624535	-0.938391	P	P	P	P	SLC2A10	7.81061	12.064
HMGA1	-4.26099	-2.09119	4.26099	down	170.607	247.824	301.326	19.3303	127.059	67.0502	0.212589	0.751227	1.03324	-2.92915	-0.212589	-1.13477	P	P	P	P	HMGA2	7.82493	12.0859
EPHA4	-4.2663	-2.09299	4.2663	down	17.0494	15.851	12.143	3.81919	4.20077	2.63413	1.2553	1.15015	0.765699	-0.903087	-0.7657	-1.43903	P	P	P	P	EPHA5	7.83494	12.1012
PIK3C2G	-4.2805	-2.09778	4.2805	down	3.71746	4.55415	4.63267	1	1	1	0.947159	1.24002	1.26469	-0.947159	-0.947159	-0.947159	P	P	P	P	PIK3C2G	7.86175	12.1423
CA2	-4.29238	-2.10178	4.29238	down	41.0358	39.141	68.0068	10.1021	17.7552	7.70044	0.638422	0.570219	1.36722	-1.38381	-0.570219	-1.77545	P	P	P	P	CA3	7.88417	12.1765
STON2	-4.32878	-2.11396	4.32878	down	9.53219	11.5695	7.04706	1	4.16315	2.30142	0.815459	1.09491	0.379673	-2.43735	-0.379673	-1.23482	P	P	P	P	STON3	7.95291	12.2817
DCXR	-4.33012	-2.11441	4.33012	down	132.893	175.62	212.022	21.8947	69.2468	40.1994	0.470223	0.872415	1.14417	-2.13139	-0.470223	-1.2548	P	P	P	P	DCXR	7.95543	12.2855
FARP2	-4.33463	-2.11591	4.33463	down	18.1005	20.5303	18.7539	3.74105	5.52043	4.14338	0.856588	1.03831	0.90775	-1.41793	-0.856588	-1.27056	P	P	P	P	FARP3	7.96396	12.2986
DUSP14	-4.34574	-2.1196	4.34574	down	140.747	87.9293	106.646	37.84	21.7584	19.532	1.2869	0.608216	0.88663	-0.608216	-1.40656	-1.56229	P	P	P	P	DUSP15	7.98495	12.3307
SCNN1B	-4.35184	-2.12163	4.35184	down	8.41368	48.3798	66.4493	3.77625	12.2695	7.08326	-0.272134	2.25146	2.70931	-1.42792	0.272134	-0.520457	P	P	P	P	SCNN1B	7.99648	12.3483
SLC52A3	-4.36906	-2.12732	4.36906	down	16.9091	19.8102	45.6143	2.72783	12.4169	5.40899	0.222747	0.451191	1.65443	-2.40923	-0.222748	-1.42162	P	P	P	P	SLC52A4	8.02901	12.3981
TICRR	-4.37872	-2.13051	4.37872	down	8.43244	7.01536	5.32508	1.38815	1.87205	1.44389	1.41724	1.15181	0.754092	-1.18555	-0.754092	-1.12875	P	P	P	P	TICRR	8.04727	12.426
ACOT11	-4.40191	-2.13813	4.40191	down	20.804	18.792	18.8813	3.63864	7.37227	3.22618	0.821711	0.674969	0.681809	-1.69368	-0.674969	-1.86725	P	P	P	P	ACOT12	8.09111	12.493
RORA	-4.44127	-2.15097	4.44127	down	7.5401	6.6287	6.62904	2.69943	1.40108	1	0.833893	0.648035	0.648109	-0.648036	-1.59415	-2.08069	P	P	P	P	RORA	8.16555	12.6068
GYG2	-4.47384	-2.16151	4.47384	down	5.02909	3.96588	6.37122	1	1.09983	1.29028	1.15263	0.809978	1.49391	-1.17766	-1.04038	-0.809979	P	P	P	P	GYG3	8.22718	12.701
SLC35D2	-4.50689	-2.17213	4.50689	down	19.928	25.8222	39.7548	4.4468	7.19501	6.9845	0.734864	1.10868	1.7312	-1.42909	-0.734864	-0.777704	P	P	P	P	SLC35D3	8.28974	12.7966
C15orf62	-4.52665	-2.17844	4.52665	down	19.3139	44.4734	54.279	6.43356	9.01427	8.66742	0.549678	1.75298	2.04043	-1.03627	-0.549678	-0.606286	P	P	P	P	C15orf63	8.32715	12.8538
NCAPD3	-4.52952	-2.17936	4.52952	down	4.82594	7.54368	7.57158	1.66853	1.69869	1.04652	0.753194	1.39765	1.40298	-0.779039	-0.753194	-1.45202	P	P	P	P	NCAPD4	8.33258	12.8621
NUAK2	-4.54885	-2.1855	4.54885	down	39.3258	46.2407	74.4172	8.4995	19.9867	8.4632	0.488218	0.721905	1.40838	-1.72181	-0.488218	-1.72798	P	P	P	P	NUAK3	8.36921	12.9181
PRDX2	-4.56133	-2.18945	4.56133	down	271.799	244.516	298.054	38.5505	106.691	50.748	0.750856	0.598246	0.88389	-2.06686	-0.598245	-1.67026	P	P	P	P	PRDX3	8.39283	12.9542
NR6A1	-4.57294	-2.19312	4.57294	down	4.61072	9.9126	3.72335	1.63327	1.08955	1	0.90281	2.00708	0.594419	-0.594419	-1.17845	-1.30218	P	P	P	P	NR6A2	8.41483	12.9878
KRT23	-4.62633	-2.20987	4.62633	down	93.3179	35.1736	37.707	6.38405	10.8429	18.0573	1.88862	0.480955	0.581295	-1.98099	-1.21679	-0.480956	P	P	P	P	KRT24	8.51603	13.1424
NTF4	-4.6301	-2.21104	4.6301	down	28.1856	35.9388	18.5819	1	19.795	9.57978	0.555441	0.906025	-0.045619	-4.26145	0.045619	-1.00145	P	P	P	P	NTF5	8.52318	13.1533
SLC37A1	-4.642	-2.21475	4.642	down	9.51478	44.2786	65.0075	2.70502	12.77	7.92648	-0.212258	2.00611	2.56011	-2.02679	0.212258	-0.475748	P	P	P	P	SLC37A2	8.54574	13.1877
CLSTN3	-4.64418	-2.21542	4.64418	down	31.4409	12.6308	17.1265	1.23308	8.21635	6.7019	1.62589	0.310188	0.749473	-3.04642	-0.310188	-0.604116	P	P	P	P	CLSTN4	8.54988	13.1941
DRC1	-4.6445	-2.21552	4.6445	down	3.79944	5.85539	10.563	1	1.32676	1.76788	0.551883	1.17586	2.02704	-1.3739	-0.965996	-0.551883	P	P	P	P	DRC2	8.5505	13.195
CEP170B	-4.64547	-2.21582	4.64547	down	98.4503	102.629	140.326	14.3483	35.3496	27.8838	0.738851	0.798822	1.25017	-2.03967	-0.738851	-1.08112	P	P	P	P	CEP170B	8.55233	13.1978
SERPINB12	-4.66554	-2.22204	4.66554	down	1	15.17	6.69454	1	1	1	0	3.92315	2.74299	0	0	0	P	P	P	P	SERPINB13	8.5904	13.2559
TLCD1	-4.66591	-2.22216	4.66591	down	9.3943	15.2329	17.6112	1.05495	7.27141	3.23428	0.184775	0.882108	1.09141	-2.96984	-0.184775	-1.35357	P	P	P	P	TLCD2	8.59109	13.257
ERBB2	-4.66616	-2.22224	4.66616	down	58.7952	73.073	82.3804	10.5219	22.59	14.6566	0.690008	1.00365	1.17661	-1.7923	-0.690007	-1.31414	P	P	P	P	ERBB3	8.59158	13.2577
MAPK13	-4.66632	-2.22229	4.66632	down	116.032	159.113	217.624	59.1955	32.2071	20.7408	0.485482	0.941011	1.3928	-0.485482	-1.36359	-1.9985	P	P	P	P	MAPK14	8.59189	13.2582
LSS	-4.67101	-2.22373	4.67101	down	34.4284	65.8528	100.133	8.40404	19.0219	13.9346	0.427969	1.36361	1.96822	-1.60648	-0.427969	-0.876959	P	P	P	P	LSS	8.60077	13.2718
SERPINA1	-4.67975	-2.22643	4.67975	down	40.4244	5.05185	3.85842	1	5.64651	1.36162	3.19474	0.194401	-0.194401	-2.14241	0.354949	-1.69709	P	P	P	P	SERPINA2	8.61735	13.2971
EPB41L4A	-4.69057	-2.22976	4.69057	down	21.1265	17.791	9.66926	3.63598	4.21446	2.29817	1.72661	1.4787	0.599029	-0.812032	-0.599029	-1.47389	P	P	P	P	EPB41L4A	8.63788	13.3284
MOCS1	-4.69871	-2.23226	4.69871	down	30.3914	79.3128	80.8707	7.9115	18.9454	12.5368	0.340908	1.7248	1.75286	-1.60073	-0.340908	-0.936586	P	P	P	P	MOCS2	8.65333	13.352
SDR16C5	-4.70008	-2.23269	4.70008	down	16.726	27.8009	22.1447	4.06424	6.66427	3.66161	0.663787	1.39683	1.06866	-1.37725	-0.663787	-1.52776	P	P	P	P	SDR16C6	8.65594	13.356
RNF208	-4.70692	-2.23478	4.70692	down	2.61997	13.8901	13.9523	1	1.5191	3.20517	-0.145425	2.26101	2.26746	-1.53498	-0.931759	0.145425	P	P	P	P	RNF209	8.66891	13.3758
ATP2C2	-4.71109	-2.23606	4.71109	down	13.0318	21.2024	16.684	1	7.95404	5.54291	0.356138	1.05833	0.712567	-3.34783	-0.356138	-0.877182	P	P	P	P	ATP2C3	8.67682	13.3879
F2RL2	-4.71549	-2.23741	4.71549	down	85.2166	66.6747	150.882	18.3092	22.3461	19.9835	1.14255	0.788558	1.96677	-1.07601	-0.788559	-0.949772	P	P	P	P	F2RL3	8.68517	13.4007
ATP12A	-4.72542	-2.24044	4.72542	down	2.09519	2.75152	18.3031	1	1	1	0.533541	0.926688	3.66048	-0.533541	-0.533541	-0.533541	P	P	P	P	ATP12A	8.70402	13.4294
WNT10A	-4.72605	-2.24064	4.72605	down	42.2903	19.1472	21.9122	1.28485	16.8752	7.75238	1.23431	0.0911145	0.285715	-3.80635	-0.0911145	-1.21331	P	P	P	P	WNT10A	8.70523	13.4313
SLC6A4	-4.74906	-2.24764	4.74906	down	20.5256	22.4845	14.0692	3.51918	4.61866	3.72964	1.34838	1.47989	0.803497	-1.19573	-0.803497	-1.11193	P	P	P	P	SLC6A5	8.74891	13.498
GPSM2	-4.74969	-2.24783	4.74969	down	29.4736	22.5774	28.0186	6.50648	6.34968	4.21173	1.28201	0.897465	1.20897	-0.897465	-0.932658	-1.52493	P	P	P	P	GPSM3	8.7501	13.4998
COL17A1	-4.75041	-2.24805	4.75041	down	504.121	221.711	240.425	51.3865	114.334	42.6663	1.6628	0.477713	0.594619	-1.63151	-0.477713	-1.8998	P	P	P	P	COL17A2	8.75146	13.5019
CCBE1	-4.76072	-2.25118	4.76072	down	12.7504	60.2815	75.7954	14.5685	8.16542	4.5388	-0.0961549	2.14502	2.47541	0.0961552	-0.739098	-1.58631	P	P	P	P	CCBE2	8.77104	13.5318
TFAP2B	-4.80081	-2.26328	4.80081	down	2.8978	7.21144	13.9221	1.08426	1.44559	1.67754	0.394305	1.70963	2.65865	-1.02394	-0.608994	-0.394305	P	P	P	P	TFAP2B	8.84719	13.648
MLLT4	-4.80348	-2.26408	4.80348	down	87.837	104.126	97.9459	23.3709	22.5235	15.3548	0.955058	1.20049	1.11221	-0.955058	-1.00834	-1.56108	P	P	P	P	MLLT5	8.85226	13.6557
HMGCR	-4.81903	-2.26874	4.81903	down	46.8389	18.9738	15.7043	9.23901	4.24111	3.1827	1.95922	0.655524	0.382675	-0.382675	-1.50597	-1.92016	P	P	P	P	HMGCR	8.88181	13.7008
CES2	-4.8277	-2.27134	4.8277	down	8.02132	23.5827	32.3472	1.14741	6.53677	7.25061	0.0728686	1.62869	2.0846	-2.73259	-0.222393	-0.0728688	P	P	P	P	CES3	8.89828	13.726
FAM151A	-4.84623	-2.27686	4.84623	down	17.5038	16.1275	17.8973	2.79079	7.43454	2.13941	0.676749	0.558604	0.708823	-1.97217	-0.558604	-2.35563	P	P	P	P	FAM151A	8.9335	13.7797
TREX2	-4.85154	-2.27844	4.85154	down	99.6345	101.819	111.631	13.2153	32.7912	22.885	0.801668	0.832957	0.965689	-2.11277	-0.801669	-1.32058	P	P	P	P	TREX3	8.94359	13.7951
RARG	-4.9107	-2.29593	4.9107	down	87.6067	121.382	192.778	24.2069	38.0425	18.798	0.601715	1.07216	1.73954	-1.25391	-0.601714	-1.61875	P	P	P	P	RARG	9.05608	13.9668
CELSR1	-4.91417	-2.29695	4.91417	down	36.1794	18.5615	12.7431	1.33379	9.2563	5.84084	1.73606	0.773201	0.230604	-3.02551	-0.230604	-0.894864	P	P	P	P	CELSR2	9.06268	13.9768
HMGCS1	-4.92269	-2.29945	4.92269	down	109.346	50.2663	35.0811	12.8431	14.764	8.52454	2.26444	1.1432	0.624305	-0.825396	-0.624305	-1.41669	P	P	P	P	HMGCS2	9.0789	14.0016
MVD	-4.92909	-2.30132	4.92909	down	45.9297	151.287	197.488	9.28753	46.2025	26.7036	-0.00427151	1.71552	2.09999	-2.31033	0.00427151	-0.786665	P	P	P	P	MVD	9.09108	14.0202
EPHA2	-4.93094	-2.30186	4.93094	down	158.354	129.495	164.43	28.7751	61.1642	15.9794	0.831326	0.541069	0.885645	-1.62894	-0.541069	-2.47754	P	P	P	P	EPHA3	9.09459	14.0255
PAQR5	-4.93489	-2.30302	4.93489	down	11.339	13.7158	8.94446	1.53744	3.07092	2.4516	1.11339	1.38793	0.771162	-1.7693	-0.771162	-1.09611	P	P	P	P	PAQR6	9.10212	14.037
GUCY2D	-4.93512	-2.30309	4.93512	down	1	14.6218	29.5272	1	3.59194	1	-0.922382	2.94767	3.96159	-0.922382	0.922382	-0.922382	P	P	P	P	GUCY2D	9.10255	14.0377
ALS2CL	-4.9486	-2.30702	4.9486	down	44.6687	59.1279	70.4849	8.27065	16.6661	11.1448	0.711174	1.11575	1.36922	-1.72202	-0.711174	-1.29172	P	P	P	P	ALS2CL	9.12819	14.0768
STOX2	-4.95093	-2.3077	4.95093	down	5.91883	4.79152	4.56	1	1.06565	1	1.42493	1.1201	1.04865	-1.14038	-1.04865	-1.14038	P	P	P	P	STOX3	9.13262	14.0835
BPHL	-4.97518	-2.31475	4.97518	down	15.8905	25.3677	22.6878	2.61123	5.47411	5.19549	0.768734	1.44356	1.28249	-1.83663	-0.768734	-0.844099	P	P	P	P	BPHL	9.17877	14.154
PPFIBP2	-4.97833	-2.31566	4.97833	down	24.5232	37.1276	22.6273	1.98012	11.2897	7.46933	0.617611	1.21596	0.501529	-3.01288	-0.501529	-1.09748	P	P	P	P	PPFIBP3	9.18477	14.1631
F3	-4.98746	-2.31831	4.98746	down	113.812	483.561	890.317	124.926	60.4596	52.291	-0.0672102	2.01983	2.90046	0.0672107	-0.97982	-1.18923	P	P	P	P	F4	9.20216	14.1896
LAMB4	-4.99028	-2.31912	4.99028	down	6.64608	9.24105	3.50498	1	1.7322	1	1.4315	1.90705	0.5084	-1.30101	-0.5084	-1.30101	P	P	P	P	LAMB5	9.20752	14.1978
ACACA	-5.0102	-2.32487	5.0102	down	17.0094	22.0549	5.72404	4.1602	2.75805	1.48804	1.80142	2.17618	0.23019	-0.23019	-0.823195	-1.71343	P	P	P	P	ACACA	9.24545	14.2556
SELENBP1	-5.01898	-2.32739	5.01898	down	3.81662	201.11	168.953	3.10562	18.4869	17.8657	-2.25148	3.46807	3.2167	-2.54889	0.0246553	-0.0246553	P	P	P	P	SELENBP2	9.26216	14.2811
ALOXE3	-5.04885	-2.33595	5.04885	down	3.38778	5.12972	7.40573	1	1	1	0.88017	1.47871	2.00847	-0.88017	-0.88017	-0.88017	P	P	P	P	ALOXE4	9.31904	14.3679
HIPK2	-5.05298	-2.33714	5.05298	down	28.9108	140.524	112.902	14.4605	23.7533	10.3505	0.14174	2.42288	2.10713	-0.857751	-0.14174	-1.34017	P	P	P	P	HIPK3	9.32692	14.3799
PLK2	-5.06003	-2.33915	5.06003	down	129.171	174.599	193.716	62.3401	40.9942	13.1954	0.525525	0.960288	1.11019	-0.525525	-1.13027	-2.76565	P	P	P	P	PLK3	9.34035	14.4004
MAP3K9	-5.08159	-2.34528	5.08159	down	21.2862	18.4307	12.1141	1.67117	6.33859	3.41916	1.28046	1.07265	0.467226	-2.39053	-0.467227	-1.35775	P	P	P	P	MAP3K10	9.38142	14.463
PLCD1	-5.09243	-2.34835	5.09243	down	133.085	173.529	244.769	26.901	50.202	31.6952	0.703265	1.08609	1.58234	-1.60335	-0.703266	-1.36675	P	P	P	P	PLCD2	9.40207	14.4945
USP2	-5.09373	-2.34872	5.09373	down	21.2649	7.4647	21.3587	2.96528	3.49209	2.47738	2.05831	0.547997	2.06466	-0.783919	-0.547997	-1.04327	P	P	P	P	USP3	9.40454	14.4983
GLTP	-5.10369	-2.35154	5.10369	down	106.256	85.9234	92.4746	15.6733	24.2447	16.7131	1.21911	0.912691	1.0187	-1.54205	-0.912691	-1.44938	P	P	P	P	GLTP	9.42353	14.5272
REEP4	-5.12076	-2.35636	5.12076	down	66.1299	90.8285	109.763	7.73572	33.6342	18.8708	0.487687	0.945529	1.2187	-2.60801	-0.487687	-1.32146	P	P	P	P	REEP5	9.45607	14.5768
ADA	-5.12383	-2.35722	5.12383	down	10.5137	248.412	631.48	13.7883	28.6658	31.0191	-1.50397	3.05842	4.40442	-1.1128	-0.0569129	0.0569134	P	P	P	P	ADA	9.46192	14.5857
SPTLC3	-5.13387	-2.36005	5.13387	down	8.87481	8.923	8.29959	1.69715	2.75062	1.0405	0.893318	0.90113	0.796642	-1.49328	-0.796642	-2.19912	P	P	P	P	SPTLC4	9.48105	14.6149
MVK	-5.14792	-2.36399	5.14792	down	40.6678	40.7381	44.6627	3.70723	16.1938	9.03446	0.664223	0.666714	0.799406	-2.79125	-0.664223	-1.50615	P	P	P	P	MVK	9.50785	14.6558
DNASE1L3	-5.15078	-2.36479	5.15078	down	162.433	271.819	566.261	37.3594	87.2095	56.1549	0.448644	1.19144	2.25027	-1.67166	-0.448644	-1.08372	P	P	P	P	DNASE1L4	9.5133	14.6641
NIPAL4	-5.17756	-2.37227	5.17756	down	16.4516	8.84467	2.24802	1	2.24433	1.05009	2.87269	1.97734	0.00118506	-1.16747	-0.00118494	-1.09696	P	P	P	P	NIPAL5	9.56437	14.7419
B3GALNT1	-5.18416	-2.37411	5.18416	down	71.8429	109.577	98.2709	20.1005	20.8776	13.2314	0.891445	1.50047	1.34336	-0.946169	-0.891445	-1.54943	P	P	P	P	B3GALNT2	9.57695	14.7611
TGM5	-5.19168	-2.3762	5.19168	down	7.49522	2.8597	6.52859	1	1	1	2.14804	0.757932	1.94884	-0.757932	-0.757932	-0.757932	P	P	P	P	TGM6	9.5913	14.783
PHYHD1	-5.20021	-2.37857	5.20021	down	10.0698	6.19831	15.7406	1.9589	1.12796	3.1619	1.18563	0.485542	1.83008	-1.17629	-1.97262	-0.485542	P	P	P	P	PHYHD2	9.60755	14.8078
PLB1	-5.20333	-2.37943	5.20333	down	4.05717	7.04727	7.26505	1	1.47448	1	0.730134	1.52672	1.57063	-1.29034	-0.730134	-1.29034	P	P	P	P	PLB2	9.61351	14.8168
[truncated: 328 more rows]

## Sheet: All Diff Genes
KEGG Pathway Term	Count	P-value	Genes	Fold Enrichment	FDR
Hematopoietic cell lineage	36	3.38411e-10	CSF3, CSF2, IL1R1, TNF, CD8A, FCER2, MME, IL7R, ITGAM, IL11, CD9, CD2, MS4A1, CSF3R, CD22, IL1B, CD4, CD5, IL1A, CSF1R, IL6, IL2RA, CD3G, CD3D, FLT3, CD3E, ITGA1, ITGA4, IL11RA, CD37, CD19, ITGA5, CD59, CD14, ITGA2B	3.0734	4.46715e-07
PI3K-Akt signaling pathway	88	4.60136e-09	HRAS, PDGFB, RPS6KB2, LPAR3, LPAR2, GNG8, CREB3L2, CSF3R, NOS3, PIK3AP1, GNG3, AKT3, GNG7, PIK3CG, EGFR, RXRA, FGF23, IRS1, BCL2L11, OSM, VEGFC, CCND1, LPAR5, LAMC3, CCND2, LPAR6, GNB5, PDGFRB, EFNA5, GNB3, THEM4, ITGA2B, PHLPP1, CSF3, IBSP, FGFR2, FGFR1, FGFR4, FGFR3, TNC, GNG11, GNG12, IL7R, LAMB4, LAMB3, COMP, ITGB7, COL27A1, TEK, COL6A3, RAC1, COL6A2, COL6A1, IL2RG, TNN, THBS1, LAMB1, THBS2, …	1.84524	6.07396e-06
Rap1 signaling pathway	61	8.09264e-09	ADCY3, ADCY4, HRAS, ADCY1, ADCY2, PDGFB, ADCY5, LPAR3, LPAR2, SKAP1, PLCB3, TIAM1, AKT3, EGFR, PIK3CG, MAGI3, MAGI1, SIPA1L2, FGF23, PRKCG, PRKCB, FARP2, VEGFC, LPAR5, PDGFRB, EFNA5, LCP2, ITGA2B, FGFR2, PRKCZ, ITGAL, FGFR1, FGFR4, FGFR3, GNAI2, RAP1GAP, GNAI1, SIPA1, CTNND1, CDH1, ITGB2, APBB1IP, ITGAM, RASGRP3, RAC3, TEK, P2RY1, RAC1, THBS1, CSF1R, PARD6B, GNAO1, EPHA2, RGS14, KDR, DOCK4, LAT, …	2.11327	1.06826e-05
Amoebiasis	39	9.60378e-09	CSF2, IL1R1, ADCY1, TNF, TGFB3, CXCL8, ITGB2, ITGAM, IL10, ARG1, LAMB4, LAMB3, PLCB3, COL27A1, IFNG, SERPINB10, IL1B, SERPINB13, LAMB1, FN1, PIK3CG, COL4A2, IL6, COL4A1, ACTN1, PRKCG, ACTN2, COL5A3, COL5A2, C8G, PRKCB, GNAL, LAMA4, LAMA3, SERPINB6, LAMC3, SERPINB1, CD14	2.63849	1.26774e-05
Focal adhesion	60	1.44518e-08	HRAS, PDGFB, MYL10, PAK1, AKT3, EGFR, PARVG, PIK3CG, MYLK2, ACTN1, PRKCG, ACTN2, FLNC, PRKCB, VEGFC, CCND1, CCND2, LAMC3, PDGFRB, ITGA2B, CAV3, IBSP, MYL2, TNC, ERBB2, LAMB4, LAMB3, RAC3, COMP, COL27A1, ITGB7, COL6A3, RAC1, COL6A2, COL6A1, TNN, LAMB1, THBS1, THBS2, SPP1, THBS4, FN1, COL4A2, VAV3, COL4A1, TNXB, ITGA1, MYLPF, ITGA4, COL5A3, VAV2, VAV1, COL5A2, KDR, ITGA9, VWF, LAMA4, LAMA3, ITGA5, …	2.09891	1.9077e-05
ECM-receptor interaction	34	1.83835e-08	IBSP, TNC, LAMB4, LAMB3, COMP, COL27A1, ITGB7, COL6A3, COL6A2, COL6A1, TNN, LAMB1, THBS1, THBS2, FN1, THBS4, SPP1, COL4A2, TNXB, COL4A1, ITGA1, HSPG2, ITGA4, COL5A3, COL5A2, ITGA9, VWF, SDC1, LAMA4, LAMA3, LAMC3, ITGA5, ITGA7, ITGA2B	2.80257	2.42669e-05
Chemokine signaling pathway	52	2.57531e-08	ADCY3, ADCY4, HRAS, ADCY1, ADCY2, ADCY5, PREX1, CXCR3, CXCL12, GNG8, PLCB3, TIAM1, CXCR4, CXCR6, GNG3, PAK1, AKT3, GNG7, PIK3CG, NCF1, WAS, ELMO1, CCR7, CCR6, ARRB2, CCR4, GNB5, GNB3, WASL, PRKCZ, FGR, GNAI2, GNAI1, CCR1, CXCL9, CXCL8, GNG11, GNG12, CCL5, DOCK2, CCL22, PTK2B, RAC1, VAV3, HCK, CCL19, VAV2, VAV1, GNGT2, CCL14, CXCL14, JAK3	2.20655	3.39951e-05
Leukocyte transendothelial migration	40	2.74779e-08	CLDN8, ITGAL, OCLN, CLDN4, MYL2, GNAI2, GNAI1, MMP9, SIPA1, CTNND1, MYL10, ITGB2, CXCL12, MMP2, ITGAM, CDH5, VCAM1, EZR, CXCR4, PTK2B, RAC1, ESAM, MSN, RHOH, PIK3CG, ICAM1, VAV3, NCF1, ACTN1, MYLPF, ACTN2, PRKCG, ITGA4, VAV2, VAV1, PRKCB, MAPK13, PLCG2, PECAM1, CLDN1	2.51624	3.62719e-05
Cytokine-cytokine receptor interaction	60	1.61701e-07	IL21R, TGFB3, TNFSF14, CXCR3, CXCL12, TNFSF18, IL10, IL11, TNFRSF11B, CXCR4, IFNG, CXCR6, CSF3R, IL1B, IL15RA, FAS, LTB, IL1A, LTA, IL18RAP, TNFRSF17, TNFRSF14, CD40, IL11RA, OSM, TNFRSF9, CCR7, CCR6, RELT, IL20RB, CCR4, CSF3, TNFRSF21, CSF2, IL1R1, IL22RA1, TNF, CCR1, CXCL9, CXCL8, CCL5, IL7R, LIF, IL17A, TNFRSF1B, IL12RB1, IL10RA, IL2RG, CD27, CSF1R, IL18R1, IL6, IL2RB, IL2RA, TGFBR2, TNFRSF13B…	1.97375	0.000213452
Cell adhesion molecules (CAMs)	43	2.19929e-07	PVR, CLDN8, ITGAL, CADM3, OCLN, CLDN4, CD8A, CDH1, ITGB2, NEO1, CDH3, ITGAM, CDH5, PDCD1, SDC3, VCAM1, ITGB7, CD2, CD22, CNTNAP1, ESAM, CD4, CD6, CD28, PTPRC, ICAM1, SELP, PTPRM, PTPRF, SELL, CD276, CTLA4, ITGA4, CD40, PDCD1LG2, NCAM1, SIGLEC1, ITGA9, SDC1, CD86, CD80, PECAM1, CLDN1	2.26739	0.000290315
Malaria	22	4.50192e-07	CSF3, ITGAL, SELP, GYPC, ICAM1, IL6, TNF, TGFB3, ACKR1, CXCL8, ITGB2, CD40, IL10, VCAM1, SDC1, COMP, IFNG, PECAM1, IL1B, THBS1, THBS2, THBS4	3.28684	0.000594269
T cell receptor signaling pathway	34	8.32148e-07	CSF2, HRAS, TNF, CD8A, NFKBIE, IL10, PDCD1, RASGRP1, IFNG, ZAP70, CD4, PAK1, AKT3, TEC, NFATC1, CD28, PIK3CG, PTPN6, PTPRC, CD3G, VAV3, CD3D, CD3E, CTLA4, VAV2, VAV1, LAT, NCK2, CARD11, PRKCQ, MAPK13, LCK, LCP2	2.43823	0.00109846
Regulation of actin cytoskeleton	54	4.35568e-06	HRAS, PDGFB, MYL10, TIAM1, MSN, PAK1, EGFR, ARHGEF4, PIK3CG, LIMK2, BAIAP2, ACTN1, FGF23, MYLK2, ACTN2, WAS, ARPC1A, ARPC1B, CFL2, PDGFRB, WASL, ITGA2B, FGFR2, ITGAL, FGFR1, FGFR4, FGFR3, MYL2, SSH3, SSH2, ITGB2, GNG12, ITGAM, EZR, ITGAX, RAC3, ITGB7, RAC1, FGD3, FN1, VAV3, ITGA1, MYLPF, NCKAP1L, ITGA4, VAV2, VAV1, NCKAP1, ITGA9, ITGA5, ITGA7, CYFIP2, PIP4K2A, F2R	1.87077	0.00574951
Pathways in cancer	86	6.3136e-06	ADCY3, ADCY4, HRAS, ADCY1, ADCY2, PDGFB, MMP9, ADCY5, WNT3A, ARNT2, TGFB3, SPI1, LPAR3, LPAR2, MMP2, CXCL12, EDNRA, GNG8, MAX, PLCB3, WNT4, WNT3, CXCR4, SLC2A1, TGFA, CSF3R, FAS, GNG3, AKT3, GNG7, PIK3CG, EGFR, WNT10A, RXRA, FGF23, PRKCG, DAPK2, PRKCB, RAD51, JUP, VEGFC, CCND1, HIF1A, LPAR5, LPAR6, LAMC3, GNB5, PDGFRB, GNB3, ITGA2B, FGFR2, FGFR1, WNT5B, FGFR3, GNAI2, GNAI1, ERBB2, CXCL8, CDH1, GN…	1.59362	0.00833388
Fc gamma R-mediated phagocytosis	28	8.65013e-06	RPS6KB2, DOCK2, GAB2, RAC1, PAK1, INPP5D, AKT3, PIK3CG, PTPRC, PLD2, PLD1, VAV3, LIMK2, NCF1, HCK, SPHK1, PRKCG, VAV2, WAS, VAV1, PRKCB, ARPC1A, ARPC1B, LAT, CFL2, PLCG2, WASL, BIN1	2.44873	0.0114179
Platelet activation	36	1.70953e-05	ADCY3, PRKCZ, ADCY4, ADCY1, ADCY2, GNAI2, GNAI1, ADCY5, FERMT3, APBB1IP, BTK, PLCB3, COL27A1, RASGRP1, P2RY1, GUCY1A3, NOS3, AKT3, PIK3CG, TBXAS1, MYLK2, COL5A3, COL5A2, P2RY12, VWF, P2RX1, MAPK13, PLCG2, TBXA2R, PLA2G4F, GUCY1B3, PLA2G4E, F2R, PLA2G4D, ITGA2B, LCP2	2.09891	0.0225641
Proteoglycans in cancer	50	1.73197e-05	HRAS, WNT3A, MMP9, RPS6KB2, MMP2, PDCD4, WNT4, WNT3, TIAM1, MSN, PAK1, FAS, AKT3, EGFR, PIK3CG, WNT10A, PRKCG, FLNC, PLAUR, PRKCB, SDC1, CCND1, HIF1A, HSPB2, CAV3, FGFR1, TNF, WNT5B, ERBB3, ERBB2, LUM, EZR, RAC1, CAMK2B, THBS1, CAMK2A, FN1, PTPN6, HCLS1, HSPG2, CD63, FZD4, KDR, FZD6, CBLC, MAPK13, ITGA5, PLCG2, HBEGF, PLAU	1.83879	0.0228602
Primary immunodeficiency	16	1.79239e-05	PTPRC, CD8A, CD3D, CD3E, TNFRSF13B, CD40, IL7R, ADA, BTK, CD19, LCK, ZAP70, IL2RG, CD4, CD79A, BLNK	3.37472	0.0236576
Dilated cardiomyopathy	27	2.11144e-05	ADCY3, ADCY4, ADCY1, TNF, ADCY2, MYL2, MYL3, TNNC1, ADCY5, CACNB1, TGFB3, CACNB3, TPM2, TPM1, DES, ITGB7, ACTC1, ITGA1, ITGA4, CACNG1, CACNA1S, ITGA9, ITGA5, PLN, ITGA7, CACNA1C, ITGA2B	2.39043	0.0278682
MAPK signaling pathway	58	2.86957e-05	MEF2C, HRAS, PDGFB, TGFB3, MAX, MAP3K6, IL1B, PAK1, FAS, IL1A, AKT3, EGFR, FGF23, PRKCG, FLNC, CACNG1, DDIT3, PRKCB, ARRB2, PDGFRB, GADD45B, MAP3K12, FGFR2, FGFR1, FGFR4, IL1R1, FGFR3, TNF, MAPKAPK3, DUSP10, CACNB1, MAP4K1, CACNB3, GNG12, RASGRP3, HSPA2, RAC3, RASGRP4, MAP3K1, RASGRP1, RAC1, NFATC1, NTF4, PTPN5, TGFBR2, NR4A1, CACNA1S, DUSP2, MAPK13, PLA2G4F, CACNA1H, MAPK8IP1, DUSP9, CACNA1C, DU…	1.71874	0.0378728
African trypanosomiasis	15	3.83826e-05	ICAM1, IL6, TNF, THOP1, PRKCG, IDO1, IL10, PRKCB, VCAM1, PLCB3, LAMA4, APOA1, IFNG, IL1B, FAS	3.36154	0.0506547
Circadian entrainment	29	3.87082e-05	ADCY3, ADCY4, ADCY1, ADCY2, GNAI2, GNAI1, ADCY5, GNG11, GNG12, GNG8, PLCB3, GRIN2C, PER2, GUCY1A3, CAMK2B, GNG3, CAMK2A, GNG7, GNAO1, PRKCG, PRKCB, GNGT2, RYR1, GNB5, CACNA1H, GUCY1B3, GNB3, CACNA1C, RASD1	2.2362	0.0510842
Natural killer cell mediated cytotoxicity	32	5.18535e-05	ITGAL, CSF2, CD244, HRAS, TNF, ITGB2, CD48, SH2D1A, RAC3, PTK2B, IFNG, RAC1, ZAP70, PAK1, FAS, TYROBP, NFATC1, PIK3CG, PTPN6, ICAM1, VAV3, GZMB, PRKCG, VAV2, VAV1, PRKCB, NCR3, LAT, PLCG2, LCK, LCP2	2.10533	0.068427
Axon guidance	34	0.00014898	ABLIM1, HRAS, PLXNC1, NRP1, GNAI2, GNAI1, FES, EPHB3, EPHB6, ROBO1, RAC3, SEMA3G, UNC5A, CXCR4, SEMA7A, RAC1, NFATC4, RHOD, PAK1, NGEF, LIMK2, PLXNB1, PLXNB2, PLXNB3, DPYSL2, EPHA1, EPHA2, SEMA6A, EPHA4, SEMA6C, RND1, SEMA4G, CFL2, EFNA5	1.95059	0.196481
Glutamatergic synapse	30	0.000269853	ADCY3, ADCY4, ADCY1, ADCY2, GNAI2, GNAI1, ADCY5, GNG11, GNG12, GNG8, PLCB3, GRIN2C, DLG4, GNG3, GNG7, PLD2, PLD1, GNAO1, PRKCG, SHANK3, PRKCB, GLUL, GNGT2, GNB5, PLA2G4F, GNB3, SLC38A1, CACNA1C, PLA2G4E, PLA2G4D	1.99202	0.35563
B cell receptor signaling pathway	22	0.000298339	PIK3CG, PTPN6, HRAS, VAV3, NFKBIE, VAV2, VAV1, BTK, CARD11, CD19, RASGRP3, RAC3, PLCG2, RAC1, CD22, CD79B, PIK3AP1, CD79A, INPP5D, AKT3, NFATC1, BLNK	2.28649	0.393102
Rheumatoid arthritis	25	0.000329882	TCIRG1, ITGAL, ICAM1, CSF2, IL6, TNF, CTLA4, TGFB3, CXCL8, ITGB2, CCL5, ATP6V1D, CXCL12, IL11, IL17A, CD86, CTSK, CD80, TEK, IFNG, IL1B, LTB, IL1A, CD28	2.13431	0.434582
Fc epsilon RI signaling pathway	21	0.000351635	PIK3CG, CSF2, HRAS, TNF, VAV3, VAV2, VAV1, BTK, LAT, GAB2, RAC3, MAPK13, PLCG2, RAC1, PLA2G4F, INPP5D, AKT3, PLA2G4E, LCP2, PLA2G4D	2.31687	0.463177
Serotonergic synapse	28	0.000554929	HRAS, GNAI2, GNAI1, ADCY5, SLC6A4, GNG11, GNG12, GNG8, PLCB3, HTR1B, ALOX12B, GNG3, GNG7, GNAO1, MAOA, MAOB, PRKCG, CACNA1S, PRKCB, GNGT2, ALOX15B, GNB5, PLA2G4F, GNB3, CACNA1C, PLA2G4E, PLA2G4D, ALOX12	1.96859	0.730053
Complement and coagulation cascades	22	0.000691945	KNG1, A2M, F13A1, C1R, SERPING1, C1S, C1QC, PLAUR, C8G, VWF, C1QB, F5, SERPINF2, CD59, F3, SERPINE1, TFPI, SERPINA1, CFI, CFD, PLAU, F2R	2.16121	0.909549
GABAergic synapse	24	0.000701627	ADCY3, SLC38A5, ADCY4, ADCY1, ADCY2, GNAO1, GNAI2, GNAI1, GABRA3, ADCY5, PRKCG, GNG11, GNG12, CACNA1S, PRKCB, GNG8, GLUL, GNGT2, GNB5, GNG3, SLC38A1, GNB3, CACNA1C, GNG7	2.07362	0.92222

## Sheet: Upregulated genes
Hematopoietic cell lineage	34	8.95e-15	CSF3, CSF2, IL1R1, TNF, CD8A, FCER2, MME, IL7R, ITGAM, IL11, CD2, MS4A1, CSF3R, CD22, IL1B, CD4, CD5, IL1A, CSF1R, IL6, IL2RA, CD3G, CD3D, FLT3, CD3E, ITGA1, ITGA4, IL11RA, CD37, CD19, ITGA5, CD14, ITGA2B	4.7	1.17e-11
Cytokine-cytokine receptor interaction	56	5.77e-14	IL21R, TGFB3, TNFSF14, CXCR3, CXCL12, IL10, IL11, TNFRSF11B, CXCR4, IFNG, CXCR6, CSF3R, IL1B, IL15RA, FAS, LTB, IL1A, LTA, IL18RAP, TNFRSF17, TNFRSF14, CD40, IL11RA, OSM, TNFRSF9, CCR7, CCR6, RELT, CCR4, CSF3, TNFRSF21, CSF2, IL1R1, TNF, CCR1, CXCL9, CXCL8, CCL5, IL7R, LIF, IL17A, TNFRSF1B, IL12RB1, IL10RA, IL2RG, CD27, CSF1R, IL18R1, IL6, IL2RB, IL2RA, TGFBR2, TNFRSF13B, CCL19, CXCL14	3	7.48e-11
ECM-receptor interaction	29	2.6e-10	IBSP, TNC, COMP, ITGB7, COL27A1, COL6A3, COL6A2, COL6A1, LAMB1, THBS1, THBS2, FN1, THBS4, SPP1, COL4A2, TNXB, COL4A1, ITGA1, HSPG2, ITGA4, COL5A3, COL5A2, ITGA9, VWF, LAMA4, LAMC3, ITGA5, ITGA7, ITGA2B	3.9	3.37e-07
PI3K-Akt signaling pathway	66	2.71e-10	PDGFB, GNG8, CREB3L2, CSF3R, PIK3AP1, NOS3, GNG3, AKT3, GNG7, PIK3CG, FGF23, IRS1, BCL2L11, OSM, VEGFC, CCND2, LAMC3, GNB5, PDGFRB, GNB3, ITGA2B, CSF3, IBSP, FGFR1, FGFR4, TNC, GNG11, IL7R, COMP, COL27A1, ITGB7, TEK, COL6A3, COL6A2, COL6A1, IL2RG, THBS1, LAMB1, THBS2, CSF1R, SPP1, THBS4, FN1, IL6, IL2RB, COL4A2, IL2RA, COL4A1, TNXB, ITGA1, NR4A1, ITGA4, COL5A3, PCK2, COL5A2, KDR, ITGA9, VWF, LAMA…	2.3	3.51e-07
Malaria	21	5.35e-10	CSF3, ITGAL, SELP, GYPC, ICAM1, IL6, TNF, TGFB3, ACKR1, CXCL8, ITGB2, CD40, IL10, VCAM1, COMP, IFNG, PECAM1, IL1B, THBS1, THBS2, THBS4	5.1	6.93e-07
Focal adhesion	47	5.41e-10	CAV3, IBSP, PDGFB, MYL2, TNC, COMP, COL27A1, ITGB7, COL6A3, COL6A2, COL6A1, LAMB1, THBS1, THBS2, AKT3, FN1, SPP1, THBS4, PARVG, PIK3CG, COL4A2, COL4A1, TNXB, ITGA1, ACTN1, MYLK2, MYLPF, PRKCG, ACTN2, ITGA4, FLNC, COL5A3, VAV2, VAV1, COL5A2, KDR, PRKCB, ITGA9, VWF, VEGFC, LAMA4, CCND2, LAMC3, ITGA5, ITGA7, PDGFRB, ITGA2B	2.7	7.01e-07
Chemokine signaling pathway	41	1.45e-09	ADCY3, ADCY4, ADCY2, FGR, GNAI2, CCR1, ADCY5, PREX1, CXCL9, CXCL8, GNG11, CXCR3, CCL5, CXCL12, GNG8, CCL22, DOCK2, PTK2B, CXCR4, CXCR6, GNG3, AKT3, GNG7, PIK3CG, NCF1, HCK, CCL19, VAV2, VAV1, WAS, ELMO1, CCR7, GNGT2, CCR6, CCL14, CXCL14, ARRB2, CCR4, GNB5, GNB3, JAK3	2.8	1.88e-06
Dilated cardiomyopathy	26	6.38e-09	ADCY3, ADCY4, TNF, ADCY2, MYL2, TNNC1, MYL3, ADCY5, TGFB3, CACNB1, CACNB3, TPM2, TPM1, DES, ITGB7, ACTC1, ITGA1, ITGA4, CACNG1, CACNA1S, ITGA9, ITGA5, PLN, ITGA7, CACNA1C, ITGA2B	3.8	8.26e-06
Cell adhesion molecules (CAMs)	34	2.15e-08	PVR, ITGAL, CADM3, CD8A, ITGB2, CDH5, ITGAM, PDCD1, SDC3, VCAM1, ITGB7, CD2, CD22, CNTNAP1, ESAM, CD4, CD6, CD28, PTPRC, ICAM1, SELP, PTPRM, SELL, CTLA4, CD276, ITGA4, CD40, PDCD1LG2, NCAM1, SIGLEC1, ITGA9, CD86, CD80, PECAM1	2.9	2.78e-05
Amoebiasis	29	3.63e-08	CSF2, IL1R1, TNF, TGFB3, CXCL8, ITGB2, ITGAM, IL10, COL27A1, IFNG, IL1B, LAMB1, FN1, PIK3CG, COL4A2, IL6, COL4A1, ACTN1, ACTN2, PRKCG, COL5A3, COL5A2, C8G, PRKCB, GNAL, LAMA4, LAMC3, CD14	3.2	4.7e-05
T cell receptor signaling pathway	28	3.86e-08	CSF2, TNF, CD8A, NFKBIE, IL10, PDCD1, RASGRP1, IFNG, ZAP70, CD4, AKT3, CD28, NFATC1, PIK3CG, PTPN6, PTPRC, CD3G, CD3D, CD3E, CTLA4, VAV2, VAV1, CARD11, PRKCQ, LAT, LCK, LCP2	3.3	5.01e-05
Leukocyte transendothelial migration	29	1.95e-07	ITGAL, MYL2, GNAI2, MMP9, SIPA1, ITGB2, CXCL12, MMP2, ITGAM, CDH5, VCAM1, CXCR4, PTK2B, ESAM, MSN, RHOH, PIK3CG, ICAM1, NCF1, MYLPF, ACTN1, ACTN2, PRKCG, ITGA4, VAV2, VAV1, PRKCB, PLCG2, PECAM1	3	0.000253
Rheumatoid arthritis	24	3.02e-07	TCIRG1, ITGAL, ICAM1, CSF2, IL6, TNF, TGFB3, CTLA4, CXCL8, ITGB2, CCL5, CXCL12, IL11, IL17A, CTSK, CD86, CD80, TEK, IFNG, IL1B, LTB, IL1A, CD28	3.3	0.000391
Natural killer cell mediated cytotoxicity	27	9.83e-07	CSF2, ITGAL, CD244, TNF, ITGB2, CD48, SH2D1A, PTK2B, IFNG, ZAP70, FAS, TYROBP, NFATC1, PIK3CG, PTPN6, ICAM1, PRKCG, GZMB, VAV2, VAV1, PRKCB, NCR3, LAT, PLCG2, LCK, LCP2	2.9	0.001
Hypertrophic cardiomyopathy (HCM)	22	1.06e-06	IL6, ACTC1, TNF, MYL2, TNNC1, MYL3, ITGA1, TGFB3, CACNB1, CACNB3, ITGA4, TPM2, CACNG1, TPM1, CACNA1S, ITGA9, DES, ITGA5, ITGB7, ITGA7, CACNA1C, ITGA2B	3.3	0.001
NF-kappa B signaling pathway	23	1.93e-06	ICAM1, IL1R1, TNF, BCL2A1, CCL19, TNFSF14, CXCL8, CD40, CXCL12, BTK, VCAM1, CARD11, PRKCQ, LAT, PLCG2, LCK, ZAP70, IL1B, TNFAIP3, LTB, PLAU, CD14, LTA	3.1	0.003
Primary immunodeficiency	14	1.95e-06	PTPRC, CD8A, CD3D, CD3E, TNFRSF13B, CD40, IL7R, BTK, CD19, LCK, ZAP70, IL2RG, CD4, CD79A	4.8	0.003
African trypanosomiasis	13	6.19e-06	VCAM1, ICAM1, IL6, LAMA4, TNF, APOA1, IFNG, IL1B, PRKCG, FAS, IDO1, IL10, PRKCB	4.7	0.008
Circadian entrainment	23	7.77e-06	ADCY3, ADCY4, ADCY2, GNAO1, GNAI2, ADCY5, PRKCG, GNG11, PRKCB, GNG8, GNGT2, RYR1, GNB5, GUCY1A3, CACNA1H, GUCY1B3, CAMK2B, GNG3, GNB3, CACNA1C, RASD1, CAMK2A, GNG7	2.9	0.01
Platelet activation	27	1.08e-05	ADCY3, ADCY4, ADCY2, GNAI2, ADCY5, FERMT3, APBB1IP, BTK, RASGRP1, COL27A1, GUCY1A3, NOS3, AKT3, PIK3CG, TBXAS1, MYLK2, COL5A3, COL5A2, P2RY12, VWF, P2RX1, PLCG2, TBXA2R, GUCY1B3, F2R, ITGA2B, LCP2	2.6	0.014
Inflammatory bowel disease (IBD)	17	2.79e-05	IL18R1, IL6, TNF, IL18RAP, TBX21, IL21R, TGFB3, FOXP3, IL10, STAT4, IL17A, IL12RB1, IFNG, IL1B, IL2RG, IL1A, NFATC1	3.3	0.036
Intestinal immune network for IgA production	14	2.82e-05	IL6, TNFRSF13B, TNFRSF17, CD40, PIGR, ITGA4, CXCL12, IL10, CD86, CD80, CXCR4, ITGB7, IL15RA, CD28	3.9	0.037
Adrenergic signaling in cardiomyocytes	27	5.2e-05	ADCY3, ADCY4, MYL4, ADCY2, GNAI2, MYL2, TNNC1, MYL3, ADCY5, CREM, CACNB1, CACNB3, TPM2, TPM1, PPP1R1A, CREB3L2, CAMK2B, CAMK2A, AKT3, ACTC1, MYH7, ATP1A2, CACNG1, CACNA1S, PLN, SCN4B, CACNA1C	2.4	0.067
Calcium signaling pathway	32	5.77e-05	ADCY3, ADCY4, ADCY2, TNNC2, CYSLTR2, TNNC1, EDNRA, PDE1B, PTK2B, NOS3, CAMK2B, CAMK2A, PHKG1, MYLK2, PRKCG, PTGFR, CACNA1S, PRKCB, P2RX4, GNAL, P2RX1, ATP2A3, PLN, PLCG2, ATP2A1, RYR1, TBXA2R, PDGFRB, CACNA1H, CACNA1C, PTAFR, F2R	2.1	0.075
Pertussis	18	0.000103	IL6, TNF, GNAI2, CXCL8, C1R, SERPING1, ITGB2, C1S, C1QC, IL10, ITGAM, C1QB, ITGA5, CFL2, IRF8, IL1B, IL1A, CD14	2.9	0.133
Complement and coagulation cascades	18	0.000103	A2M, F13A1, C1R, SERPING1, C1S, C1QC, PLAUR, C8G, VWF, C1QB, F5, SERPINF2, SERPINE1, TFPI, CFI, CFD, PLAU, F2R	2.9	0.133
Regulation of actin cytoskeleton	35	0.000138	ITGAL, FGFR1, FGFR4, MYL2, PDGFB, SSH2, ITGB2, ITGAM, ITGAX, ITGB7, MSN, FGD3, FN1, PIK3CG, ITGA1, NCKAP1L, FGF23, MYLPF, MYLK2, ACTN1, ACTN2, ITGA4, VAV2, WAS, VAV1, ARPC1B, ITGA9, ITGA5, CFL2, ITGA7, CYFIP2, PDGFRB, PIP4K2A, F2R, ITGA2B	2	0.179
GABAergic synapse	19	0.000172	SLC38A5, ADCY3, ADCY4, ADCY2, GNAO1, GNAI2, ADCY5, PRKCG, GNG11, CACNA1S, PRKCB, GNG8, GNGT2, GNB5, GNG3, SLC38A1, GNB3, CACNA1C, GNG7	2.7	0.223
B cell receptor signaling pathway	17	0.000173	PIK3CG, PTPN6, NFKBIE, VAV2, VAV1, BTK, CARD11, CD19, RASGRP3, PLCG2, CD22, PIK3AP1, CD79B, CD79A, INPP5D, AKT3, NFATC1	2.9	0.224
Cholinergic synapse	22	0.000229	PIK3CG, ADCY3, ADCY4, ADCY2, GNAO1, GNAI2, ADCY5, PRKCG, GNG11, CACNA1S, PRKCB, GNG8, GNGT2, CREB3L2, GNB5, CAMK2B, GNG3, GNB3, CACNA1C, CAMK2A, AKT3, GNG7	2.4	0.296
TNF signaling pathway	21	0.000283	PIK3CG, IL18R1, ICAM1, CSF2, IL6, TNF, MMP9, EDN1, CCL5, MMP14, VCAM1, LIF, TNFRSF1B, RIPK3, CREB3L2, IL1B, FAS, TNFAIP3, AKT3, LTA	2.4	0.366
Rap1 signaling pathway	34	0.000306	ADCY3, ITGAL, FGFR1, ADCY4, FGFR4, ADCY2, GNAI2, PDGFB, ADCY5, SIPA1, ITGB2, SKAP1, APBB1IP, ITGAM, RASGRP3, TEK, THBS1, AKT3, CSF1R, PIK3CG, GNAO1, FGF23, PRKCG, RGS14, KDR, DOCK4, PRKCB, LAT, VEGFC, PDGFRB, ARAP3, F2R, ITGA2B, LCP2	1.9	0.396
Graft-versus-host disease	10	0.000358	IL6, CD86, TNF, CD80, IFNG, IL1B, GZMB, FAS, IL1A, CD28	4.2	0.463
Chagas disease (American trypanosomiasis)	21	0.000424	PIK3CG, IL6, TNF, CD3G, GNAO1, GNAI2, CD3D, CD3E, TGFBR2, TGFB3, CXCL8, CCL5, C1QC, IL10, GNAL, C1QB, IFNG, SERPINE1, IL1B, FAS, AKT3	2.4	0.548
Staphylococcus aureus infection	13	0.000434	SELP, ITGAL, ICAM1, ITGB2, C1R, C1S, C1QC, ITGAM, IL10, C1QB, CFI, CFD, PTAFR	3.2	0.561
Fc gamma R-mediated phagocytosis	18	0.000456	PIK3CG, PTPRC, NCF1, HCK, PRKCG, VAV2, WAS, VAV1, PRKCB, ARPC1B, LAT, DOCK2, GAB2, CFL2, PLCG2, INPP5D, BIN1, AKT3	2.6	0.59
MAPK signaling pathway	37	0.000647	MEF2C, FGFR1, IL1R1, FGFR4, TNF, PDGFB, CACNB1, DUSP10, TGFB3, MAP4K1, CACNB3, RASGRP3, RASGRP4, RASGRP1, IL1B, FAS, IL1A, AKT3, NFATC1, PTPN5, TGFBR2, NR4A1, FGF23, PRKCG, FLNC, CACNG1, CACNA1S, DDIT3, PRKCB, DUSP2, ARRB2, PDGFRB, CACNA1H, GADD45B, CACNA1C, MAP3K12, CD14	1.8	0.836

## Sheet: Downregulated genes
KEGG Pathway Term	Count	P-value	Genes	Fold Enrichment	FDR
Axon guidance	21	9.30579e-06	ABLIM1, NGEF, HRAS, LIMK2, PLXNB1, GNAI1, PLXNB2, PLXNB3, EPHB3, EPHA1, EPHA2, EPHA4, EPHB6, SEMA4G, RAC3, UNC5A, ROBO1, RAC1, EFNA5, PAK1, RHOD	3.1198	0.0120884
Metabolic pathways	94	1.3582e-05	GDA, SGMS2, HMGCR, LSS, PMVK, PNP, FDFT1, GSS, PLCB3, PIGM, B3GALNT1, ALOX12B, NT5E, GPT2, AGPAT2, HMGCL, PIGA, DHCR24, NMNAT3, PLD2, PLD1, PIK3C2G, CYP1A1, CMAS, SPTLC3, BST1, NADSYN1, PIGU, DHRS9, CBR3, DGUOK, ATP6V1D, ST6GALNAC1, GLUL, MGAT3, DHRS3, DGAT1, G6PD, ALOX15B, RRM1, MVK, PLA2G3, OAT, ALOX12, XDH, ALPL, TYRP1, TALDO1, NDUFB6, MVD, HSD17B2, ENPP3, HMGCS1, DPYS, CERS3, ACAT2, ADA, ACSB…	1.5166	0.0176429
Rap1 signaling pathway	27	3.96196e-05	FGFR2, PRKCZ, ADCY1, HRAS, FGFR3, RAP1GAP, GNAI1, LPAR3, CTNND1, CDH1, LPAR2, PLCB3, RAC3, TIAM1, P2RY1, RAC1, EGFR, PARD6B, MAGI3, MAGI1, SIPA1L2, EPHA2, FARP2, LPAR5, MAPK13, ID1, EFNA5	2.42221	0.0514574
Hippo signaling pathway	20	0.000301553	PRKCZ, PARD6B, WNT10A, WNT5B, NF2, WNT3A, WWC1, CDH1, TP73, FZD6, LLGL2, AJUBA, CCND1, WNT4, WNT3, ID1, YWHAQ, DLG3, AREG, BMP7	2.52656	0.391039
Tight junction	14	0.000542489	CLDN8, PRKCZ, PARD6B, OCLN, MAGI1, CLDN4, AMOTL1, LLGL2, TJP1, CGN, CLDN1, MYH14, TJP3, TJP2	3.05863	0.702457
Signaling pathways regulating pluripotency of stem cells	18	0.000993253	FGFR2, SMARCAD1, WNT10A, HRAS, WNT5B, FGFR3, JARID2, OTX1, WNT3A, ISL1, MEIS1, FZD6, WNT4, WNT3, MAPK13, ID1, DLX5, DUSP9	2.43989	1.28267
